# Supplementary material for: Bat-human interactions and associated factors among communities in Bundibugyo District, Uganda: A cross-sectional study
Source: PLOS Glob Public Health. 2025 Aug 18;5(8):e0004249. doi: 10.1371/journal.pgph.0004249 (PMC12360518; doi:10.1371/journal.pgph.0004249)
Supplement: S5 Appendix — (XLSX) [file pgph.0004249.s005.xlsx]

## Sheet: Data set Original
start	end	Household Data	Consent given	1 Household Location	2 Interviewer’s code (Name)	3 Date of Data collection	4. District	5 Household ID:	6. Sub County	GPS	_GPS_latitude	_GPS_longitude	_GPS_altitude	_GPS_precision	Section A: Socio-demographic characteristics of the household and the household head	A1 Sex of the household head (Observe)	A2 Age of the household head	A3 Religion of the household head	Other (Please specify)	A4 Current marital status	A5 Tribe/Ethnicity	A6 How many people live in this household?	A7 How many children are in this household?	A8 How long have you lived in this area? (More than 1 year)	A9 Do you have bats in your household?/ Have you interfaced with bats in your household?	A10 If yes, how long have you lived with bats?	A11 Could you approximate the number of bats in your household?	A12 What is the highest qualification that you have obtained?	A13 Residential status	A14 Could you please estimate your household income per month (Ugx)?	A15 Type of building structure	A16 Floor type	A17 Roofing	A18 Status of house	A19 Household livelihood	A19 Household livelihood/Crop production	A19 Household livelihood/Hunting	A19 Household livelihood/Self employed	A19 Household livelihood/Government officer or employee of government offices	A19 Household livelihood/No occupation/ unemployed	A19 Household livelihood/Market (food and animal trade)	A19 Household livelihood/Housewife	A19 Household livelihood/Student	Section B: Household Exposure to bats	B1 Have you ever had bats in your household?	B2 Do you have bats in your household now? (they could be in the ceiling or wall cracks)	B3 On average, what would you estimate the number of bats is in your household?	B4 How do bats get into your house?	B5 Do you see bats on trees within your compound?
			Yes	Bundibugyo	KH	2023-04-19	Bundibugyo	N002	Ntandi	0.674659 30.0737025 1374.725 3.9	0.674659	30.0737	1374.72	3.9		Male	27	Roman catholic		Single	Bakonjo	2	0	Yes	Yes	1	50	Tertiary level	Urban	> 70,001	Permanent	Cemented	With ceiling	Complete	Government officer or employee of government offices	0	0	0	1	0	0	0	0		Yes	Yes	50	Through the roof	Yes
2022-11-08 11:08:20	2022-11-08 11:16:01		Yes	Bundibugyo	KH	2022-11-08	Bundibugyo	27	Harugale	0.7049106 30.0518987 0.0 4099.999	0.704911	30.0519	0	4100		Male	28	Roman catholic		Single		1	0	Yes	No	0		Never attended school	Rural		Permanent	Cemented	With ceiling	Complete	No occupation/ unemployed	0	0	0	0	1	0	0	0		Yes	Yes	50	Through the window	Yes
2022-11-07 10:23:35	2022-11-08 16:46:45		Yes	Bundibugyo	MC	2022-11-07	Bundibugyo	H065	Harugale	0.7049106 30.0518987 0.0 4099.999	0.704911	30.0519	0	4100		Female	29	Roman catholic		Cohabitating/ Married		5	2	Yes	Yes	1	50	Primary school	Rural	> 70,001	Temporary	Cemented	With ceiling	Complete	Crop production	1	0	0	0	0	0	0	0		No	No		Through the door	No
2022-11-07 11:36:13	2022-11-08 16:47:22		Yes	Bundibugyo	MC	2022-11-07	Bundibugyo	H066	Harugale	0.6752995 30.0586525 0.0 3000.0	0.6753	30.0587	0	3000		Male	30	Roman catholic		Cohabitating/ Married		8	6	Yes	Yes	2	50	Vocational school	Rural	> 70,001	Semi-permanent	Cemented	Without ceiling	Complete	Crop production	1	0	0	0	0	0	0	0		Yes	No		Through the ventilator	Yes
2022-11-07 14:04:31	2022-11-08 16:48:11		Yes	Bundibugyo	MC	2022-11-07	Bundibugyo	H067	Harugale	0.6724941 30.0493708 0.0 3000.0	0.672494	30.0494	0	3000		Female	31	Roman catholic		Divorced/ Separated/ Widowed		15	10	Yes	Yes	3	50	Secondary school	Rural	> 70,001	Permanent	Cemented	With ceiling	Complete	Crop production	1	0	0	0	0	0	0	0		Yes	No			Yes
2022-11-07 15:28:56	2022-11-08 16:48:54		Yes	Bundibugyo	MC	2022-11-07	Bundibugyo	H068	Harugale	0.6773065 30.0605655 0.0 2200.0	0.677307	30.0606	0	2200		Male	33	Roman catholic		Cohabitating/ Married		18	15	Yes	Yes	3	50	Undergraduate	Rural	> 70,001	Temporary	Cemented	Without ceiling	Complete	Government officer or employee of government offices	0	0	0	1	0	0	0	0		Yes	No			Yes
2022-11-08 10:22:39	2022-11-08 16:49:19		Yes	Bundibugyo	MC	2022-11-08	Bundibugyo	H069	Harugale	0.8666894 30.1739826 678.4 4.631	0.866689	30.174	678.4	4.631		Male	56	Roman catholic		Cohabitating/ Married		7	5	Yes	Yes	4	50	Secondary school	Rural	> 70,001	Semi-permanent	Cemented	With ceiling	Complete	Crop production	1	0	0	0	0	0	0	0		Yes	No			Yes
2022-11-08 09:35:13	2022-11-08 09:57:19		Yes	Bundibugyo	MS	2022-11-08	Bundibugyo	B071	Burondo	0.8670666 30.1733646 645.3 4.82	0.867067	30.1734	645.3	4.82		Female	67	Roman catholic		Single		2	1	Yes	Yes	5	50	Primary school	Rural	40,001 – 70,000	Permanent	Cemented	With ceiling	Complete	Market (food and animal trade)	0	0	0	0	0	1	0	0		Yes	No			Yes
2022-11-08 10:01:44	2022-11-08 10:27:18		Yes	Bundibugyo	MS	2022-11-08	Bundibugyo	072	Burondo	0.8669037 30.1733181 654.6 4.633	0.866904	30.1733	654.6	4.633		Male	44	Roman catholic		Cohabitating/ Married		1	0	Yes	Yes	6	50	Never attended school	Rural	40,001 – 70,000	Permanent	Cemented	With ceiling	Complete	Market (food and animal trade)	0	0	0	0	0	1	0	0		Yes	No			Yes
2022-11-08 12:19:31	2022-11-08 12:38:28		Yes	Bundibugyo	MS	2022-11-08	Bundibugyo	B073	Burondo	0.8634483 30.1826433 955.8000000000001 4.86	0.863448	30.1826	955.8	4.86		Female	23	Roman catholic		Divorced/ Separated/ Widowed		4	2	Yes	No	0		Never attended school	Rural	< 15,000	Permanent	Cemented	With ceiling	Complete	Self employed	0	0	1	0	0	0	0	0		Yes	No			Yes
2022-11-08 07:02:37	2022-11-08 07:21:42		Yes	Bundibugyo	TE	2022-11-08	Bundibugyo	B007	Burondo	0.8634916 30.1829878 935.7 4.52	0.863492	30.183	935.7	4.52		Female	34	Roman catholic		Cohabitating/ Married		3	1	Yes	Yes	3	50	Never attended school	Rural	> 70,001	Permanent	Cemented	With ceiling	Complete	Crop production	1	0	0	0	0	0	0	0		No	No			No
2022-11-08 07:36:29	2022-11-08 07:54:51		Yes	Bundibugyo	TE	2022-11-08	Bundibugyo	B008	Burondo	0.8634518 30.1829516 947.4 4.78	0.863452	30.183	947.4	4.78		Male	54	Roman catholic		Cohabitating/ Married		3	1	Yes	No	0		Never attended school	Rural	< 15,000	Permanent	Cemented	With ceiling	Complete	Crop production	1	0	0	0	0	0	0	0		Yes	Yes	50	Through the door	Yes
2022-11-08 07:56:58	2022-11-08 08:11:59		Yes	Bundibugyo	TE	2022-11-08	Bundibugyo	B009	Burondo	0.863498 30.1835695 1019.3000000000001 5.0	0.863498	30.1836	1019.3	5		Female	56	Roman catholic		Cohabitating/ Married		5	3	Yes	Yes	4	50	Primary school	Rural	< 15,000	Permanent	Cemented	With ceiling	Complete	Crop production	1	0	0	0	0	0	0	0		No	No			No
2022-11-08 08:19:04	2022-11-08 08:33:35		Yes	Bundibugyo	TE	2022-11-08	Bundibugyo	B010	Burondo	0.8645271 30.1845491 1081.3 4.294	0.864527	30.1845	1081.3	4.294		Male	29	Roman catholic		Cohabitating/ Married		5	5	Yes	Yes	5	50	Primary school	Rural	15,001 – 40,000	Permanent	Cemented	With ceiling	Complete	Hunting	0	1	0	0	0	0	0	0		Yes	Yes	50	Through the ventilator	Yes
2022-11-08 08:43:20	2022-11-08 08:57:19		Yes	Bundibugyo	TE	2022-11-08	Bundibugyo	B011	Burondo	0.8645233 30.1845579 1074.3 4.802	0.864523	30.1846	1074.3	4.802		Female	43	Roman catholic		Cohabitating/ Married		7	5	Yes	Yes	2	50	Primary school	Rural	15,001 – 40,000	Permanent	Cemented	With ceiling	Complete	Crop production	1	0	0	0	0	0	0	0		Yes	Yes	50	Through the ventilator	Yes
2022-11-08 08:58:21	2022-11-08 09:19:56		Yes	Bundibugyo	TE		Bundibugyo	B012	Burondo	0.8705315 30.1868252 1047.6 5.0	0.870532	30.1868	1047.6	5		Female	24	Roman catholic		Cohabitating/ Married		8	4	Yes	No	0		Primary school	Rural	< 15,000	Permanent	Cemented	With ceiling	Complete	Crop production	1	0	0	0	0	0	0	0		Yes	Yes	50	Through the ventilator	Yes
2022-11-08 10:18:13	2022-11-08 10:29:38		Yes	Bundibugyo	TE		Bundibugyo	B13	Burondo	0.8737232 30.1851247 1080.1 4.983	0.873723	30.1851	1080.1	4.983		Male	65	Roman catholic		Divorced/ Separated/ Widowed		3	2	Yes	No	0		Primary school	Rural	40,001 – 70,000	Permanent	Cemented	With ceiling	Complete	Crop production	1	0	0	0	0	0	0	0		No	No			No
2022-11-08 10:34:05	2022-11-08 10:44:42		Yes	Bundibugyo	TE		Bundibugyo	B014	Burondo	0.8760669 30.186994 1034.1999999999998 4.88	0.876067	30.187	1034.2	4.88		Female	44	Roman catholic		Cohabitating/ Married		3	1	Yes	Yes	3	50	Never attended school	Rural	15,001 – 40,000	Permanent	Cemented	With ceiling	Complete	Crop production	1	0	0	0	0	0	0	0		No	No			No
2022-11-08 10:51:58	2022-11-08 11:05:29		Yes	Bundibugyo	TE		Bundibugyo	B015	Burondo	0.8768523 30.1863415 973.0 4.86	0.876852	30.1863	973	4.86		Male	35	Roman catholic		Cohabitating/ Married		5	3	Yes	Yes	5	50	Primary school	Rural	15,001 – 40,000	Permanent	Cemented	With ceiling	Complete	Crop production	1	0	0	0	0	0	0	0		Yes	No			Yes
2022-11-08 11:43:02	2022-11-08 12:00:43		Yes	Bundibugyo	TE	2022-11-08	Bundibugyo	B016	Burondo	0.8744359 30.1863695 1082.1 4.98	0.874436	30.1864	1082.1	4.98		Male	74	Roman catholic		Cohabitating/ Married		13	9	Yes	Yes	3	50	Primary school	Rural	15,001 – 40,000	Permanent	Cemented	With ceiling	Complete	Crop production	1	0	0	0	0	0	0	0		Yes	No			Yes
2022-11-08 12:21:40	2022-11-08 12:31:15		Yes	Bundibugyo	TE		Bundibugyo	B017	Burondo	0.8686613 30.1828476 971.8000000000001 4.08	0.868661	30.1828	971.8	4.08		Female	37	No religion		Cohabitating/ Married		6	3	Yes	Yes	5	50	Primary school	Rural	15,001 – 40,000	Permanent	Cemented	With ceiling	Complete	Crop production	1	0	0	0	0	0	0	0		Yes	No			Yes
2022-11-08 13:13:49	2022-11-08 13:28:57		Yes	Bundibugyo	TE	2022-11-08	Bundibugyo	B018	Burondo	0.8687704 30.1827169 948.9 4.36	0.86877	30.1827	948.9	4.36		Female	56	Roman catholic		Cohabitating/ Married		3	1	Yes	Yes	7	10	Never attended school	Rural	< 15,000	Permanent	Cemented	With ceiling	Complete	Crop production	1	0	0	0	0	0	0	0		Yes	No			Yes
2022-11-08 13:29:27	2022-11-08 13:42:24		Yes	Bundibugyo	TE		Bundibugyo	B019	Burondo	0.8634179 30.1825417 895.7 4.92	0.863418	30.1825	895.7	4.92		Female	34	Anglican		Divorced/ Separated/ Widowed		4	3	Yes	No	0		Primary school	Rural	< 15,000	Permanent	Cemented	With ceiling	Complete	Crop production	1	0	0	0	0	0	0	0		Yes	No			Yes
2022-11-08 14:01:39	2022-11-08 14:08:12		Yes	Bundibugyo	TE	2022-11-08	Bundibugyo	B020	Burondo	0.8011586 30.1403458 0.0 1600.0	0.801159	30.1403	0	1600		Female	27	Pentecostal		Cohabitating/ Married		3	1	Yes	No	0		Never attended school	Rural	< 15,000	Permanent	Cemented	With ceiling	Complete	Crop production	1	0	0	0	0	0	0	0		No	No			No
2022-11-07 08:43:14	2022-11-09 13:59:56		Yes	Bundibugyo	BW		Bundibugyo	N066	Ntandi	0.8082233 30.1494639 692.7 3.9	0.808223	30.1495	692.7	3.9		Male	32	Seventh-day Adventist		Cohabitating/ Married		8	6	Yes	Yes	3	10	Secondary school	Urban	15,001 – 40,000	Permanent	Cemented	With ceiling	Complete	Crop production	1	0	0	0	0	0	0	0		No	No			No
2022-11-07 09:22:55	2022-11-09 14:00:07		Yes	Bundibugyo	BW		Bundibugyo	N067	Ntandi	0.8085577 30.1494346 726.258 3.9	0.808558	30.1494	726.258	3.9		Female	41	Muslim		Cohabitating/ Married		3	1	Yes	Yes	2	10	Primary school	Urban	15,001 – 40,000	Permanent	Cemented	With ceiling	Complete	Crop production	1	0	0	0	0	0	0	0		Yes	No			Yes
2022-11-07 10:03:04	2022-11-09 14:00:27		Yes	Bundibugyo	BW		Bundibugyo	N068	Ntandi	0.808538 30.1495351 705.221 3.9	0.808538	30.1495	705.221	3.9		Female	51	Seventh-day Adventist		Cohabitating/ Married		12	3	Yes	Yes	3	10	Primary school	Urban	40,001 – 70,000	Permanent	Cemented	With ceiling	Complete	Crop production	1	0	0	0	0	0	0	0		Yes	No			Yes
2022-11-07 10:35:54	2022-11-09 14:00:44		Yes	Bundibugyo	BW		Bundibugyo	N069	Ntandi	0.808505 30.149547 706.976 3.9	0.808505	30.1495	706.976	3.9		Female	32	Seventh-day Adventist		Cohabitating/ Married		6	2	Yes	Yes	2	10	Primary school	Urban	40,001 – 70,000	Permanent	Cemented	With ceiling	Complete	Crop production	1	0	0	0	0	0	0	0		Yes	No			Yes
2022-11-07 11:25:21	2022-11-09 14:01:03		Yes	Bundibugyo	BW	2022-11-07	Bundibugyo	N070	Ntandi	0.8083763 30.1495216 714.67 3.9	0.808376	30.1495	714.67	3.9		Female	43	Seventh-day Adventist		Cohabitating/ Married		6	3	Yes	Yes	4	10	Primary school	Urban	15,001 – 40,000	Permanent	Cemented	With ceiling	Complete	Market (food and animal trade)	0	0	0	0	0	1	0	0		Yes	No			Yes
2022-11-07 12:05:31	2022-11-09 14:01:11		Yes	Bundibugyo	BW		Bundibugyo	N071	Ntandi	0.8097729 30.1487816 733.386 4.816	0.809773	30.1488	733.386	4.816		Male	54	Seventh-day Adventist		Cohabitating/ Married		4	2	Yes	Yes	5	10	Primary school	Urban	15,001 – 40,000	Permanent	Cemented	With ceiling	Complete	Crop production	1	0	0	0	0	0	0	0		Yes	No			Yes
2022-11-08 09:45:06	2022-11-09 14:01:22		Yes	Bundibugyo	BW		Bundibugyo	N072	Ntandi	0.8037388 30.1403458 0.0 2900.0	0.803739	30.1403	0	2900		Male	52	Seventh-day Adventist		Cohabitating/ Married		7	3	Yes	No	0		Primary school	Urban	40,001 – 70,000	Permanent	Cemented	With ceiling	Complete	Crop production	1	0	0	0	0	0	0	0		Yes	No			Yes
2022-11-08 10:31:00	2022-11-09 14:03:12		Yes	Bundibugyo	BW		Bundibugyo	N073	Ntandi	0.8037388 30.1403458 0.0 2900.0	0.803739	30.1403	0	2900		Female	53	Seventh-day Adventist		Cohabitating/ Married		7	2	Yes	No	0		Secondary school	Urban	15,001 – 40,000	Permanent	Cemented	With ceiling	Complete	Crop production	1	0	0	0	0	0	0	0		No	No			No
2022-11-08 11:03:44	2022-11-09 14:03:54		Yes	Bundibugyo	BW		Bundibugyo	N074	Ntandi	0.8021759 30.1421502 0.0 1200.0	0.802176	30.1422	0	1200		Male	62	Seventh-day Adventist		Cohabitating/ Married		9	3	Yes	Yes	10	10	Primary school	Urban	15,001 – 40,000	Permanent	Cemented	With ceiling	Complete	Crop production	1	0	0	0	0	0	0	0		No	No			No
2022-11-08 11:36:52	2022-11-09 14:04:13		Yes	Bundibugyo	BW		Bundibugyo	N075	Ntandi	0.8037388 30.1403458 0.0 2900.0	0.803739	30.1403	0	2900		Male	63	Seventh-day Adventist		Cohabitating/ Married		6	1	Yes	Yes	12	10	Primary school	Urban	15,001 – 40,000	Permanent	Cemented	With ceiling	Complete	Crop production	1	0	0	0	0	0	0	0		Yes	Yes	10	Through the ventilator	Yes
2022-11-08 11:59:21	2022-11-09 14:04:22		Yes	Bundibugyo	BW		Bundibugyo	N076	Ntandi	0.8098387 30.154661 745.486 3.9	0.809839	30.1547	745.486	3.9		Female	65	Seventh-day Adventist		Cohabitating/ Married		9	4	Yes	Yes	3	10	Primary school	Urban	40,001 – 70,000	Semi-permanent	Cemented	With ceiling	Complete	Crop production	1	0	0	0	0	0	0	0		Yes	Yes	10	Through the ventilator	Yes
2022-11-08 12:39:43	2022-11-09 14:04:31		Yes	Bundibugyo	BW		Bundibugyo	N077	Ntandi	0.8107893 30.1555619 781.991 3.9	0.810789	30.1556	781.991	3.9		Female	46	Seventh-day Adventist		Cohabitating/ Married		5	3	Yes	No	0		Primary school	Urban	15,001 – 40,000	Semi-permanent	Cemented	With ceiling	Complete	Crop production	1	0	0	0	0	0	0	0		Yes	Yes	10	Through the ventilator	Yes
2022-11-08 13:26:28	2022-11-09 14:04:40		Yes	Bundibugyo	BW		Bundibugyo	N078	Ntandi	0.8111791 30.1564018 865.246 3.9	0.811179	30.1564	865.246	3.9		Male	36	Seventh-day Adventist		Cohabitating/ Married		9	4	Yes	Yes	4	10	Primary school	Urban	40,001 – 70,000	Semi-permanent	Cemented	With ceiling	Complete	Crop production	1	0	0	0	0	0	0	0		No	No			No
2022-11-08 15:10:49	2022-11-09 14:04:58		Yes	Bundibugyo	BW		Bundibugyo	N079	Ntandi	0.8111981 30.1564125 795.479 3.9	0.811198	30.1564	795.479	3.9		Male	26	Seventh-day Adventist		Cohabitating/ Married		8	5	Yes	Yes	2	10	Primary school	Urban	40,001 – 70,000	Semi-permanent	Cemented	With ceiling	Complete	Crop production	1	0	0	0	0	0	0	0		Yes	Yes	10	Through the ventilator	Yes
2022-11-08 15:31:20	2022-11-09 14:05:07		Yes	Bundibugyo	BW		Bundibugyo	N080	Ntandi	0.8111783 30.1561964 790.997 3.9	0.811178	30.1562	790.997	3.9		Female	28	Seventh-day Adventist		Cohabitating/ Married		7	2	Yes	Yes	2	10	Primary school	Urban	15,001 – 40,000	Semi-permanent	Cemented	With ceiling	Complete	Crop production	1	0	0	0	0	0	0	0		Yes	Yes	10	Through the ventilator	Yes
2022-11-08 15:52:27	2022-11-09 14:05:19		Yes	Bundibugyo	BW		Bundibugyo	N081	Ntandi	0.8112626 30.1562271 790.997 3.9	0.811263	30.1562	790.997	3.9		Male	29	Seventh-day Adventist		Cohabitating/ Married		6	3	Yes	Yes	2	10	Primary school	Urban	40,001 – 70,000	Semi-permanent	Cemented	With ceiling	Incomplete	Crop production	1	0	0	0	0	0	0	0		Yes	Yes	10	Through the ventilator	Yes
2022-11-08 16:05:50	2022-11-09 14:05:26		Yes	Bundibugyo	BW		Bundibugyo	N082	Ntandi	0.7593416 30.1125544 0.0 4599.999	0.759342	30.1126	0	4600		Male	34	Seventh-day Adventist		Cohabitating/ Married		7	3	Yes	Yes	2	10	Primary school	Urban	15,001 – 40,000	Semi-permanent	Cemented	With ceiling	Incomplete	Crop production	1	0	0	0	0	0	0	0		Yes	Yes	10	Through the ventilator	Yes
2022-11-08 16:47:13	2022-11-09 14:05:34		Yes	Bundibugyo	BW		Bundibugyo	N083	Ntandi	0.811067 30.155537 824.975 3.9	0.811067	30.1555	824.975	3.9		Male	35	Seventh-day Adventist		Cohabitating/ Married		8	4	Yes	Yes	5	10	Primary school	Urban	40,001 – 70,000	Semi-permanent	Cemented	With ceiling	Incomplete	Crop production	1	0	0	0	0	0	0	0		Yes	Yes	10	Through the ventilator	Yes
2022-11-08 17:08:55	2022-11-09 14:05:40		Yes	Bundibugyo	BW		Bundibugyo	N084	Ntandi	0.7980567 30.1410675 0.0 2599.999	0.798057	30.1411	0	2600		Female	36	Seventh-day Adventist		Cohabitating/ Married		8	3	Yes	Yes	5	10	Primary school	Urban	15,001 – 40,000	Semi-permanent	Cemented	With ceiling	Incomplete	Crop production	1	0	0	0	0	0	0	0		Yes	Yes	10	Through the ventilator	Yes
2022-11-08 17:24:35	2022-11-09 14:05:48		Yes	Bundibugyo	BW		Bundibugyo	N085	Ntandi	0.8045158 30.1399849 0.0 3299.999	0.804516	30.14	0	3300		Female	37	Seventh-day Adventist		Cohabitating/ Married		6	4	Yes	No	0		Primary school	Urban	15,001 – 40,000	Semi-permanent	Cemented	With ceiling	Incomplete	Crop production	1	0	0	0	0	0	0	0		Yes	Yes	10	Through the ventilator	Yes
2022-11-08 17:41:23	2022-11-09 14:05:55		Yes	Bundibugyo	BW		Bundibugyo	N086	Ntandi	0.8091593 30.1503683 675.836 3.9	0.809159	30.1504	675.836	3.9		Male	38	Seventh-day Adventist		Cohabitating/ Married		11	4	Yes	Yes	5	2	Primary school	Urban	40,001 – 70,000	Semi-permanent	Cemented	With ceiling	Incomplete	Crop production	1	0	0	0	0	0	0	0		No	No			No
2022-11-08 17:54:23	2022-11-09 14:06:11		Yes	Bundibugyo	BW		Bundibugyo	N087	Ntandi	0.8092977 30.1486144 692.214 3.9	0.809298	30.1486	692.214	3.9		Male	29	Seventh-day Adventist		Cohabitating/ Married		8	4	Yes	Yes	5	2	Primary school	Urban	15,001 – 40,000	Semi-permanent	Cemented	With ceiling	Incomplete	Crop production	1	0	0	0	0	0	0	0		Yes	No			Yes
2022-11-08 18:27:40	2022-11-09 14:06:24		Yes	Bundibugyo	BW		Bundibugyo	N088	Ntandi	0.8111973 30.1562603 800.258 3.9	0.811197	30.1563	800.258	3.9		Female	39	Seventh-day Adventist		Cohabitating/ Married		9	3	Yes	Yes	6	2	Primary school	Urban	40,001 – 70,000	Semi-permanent	Cemented	With ceiling	Incomplete	Crop production	1	0	0	0	0	0	0	0		Yes	No			Yes
2022-11-09 08:02:55	2022-11-09 14:06:48		Yes	Bundibugyo	BW		Bundibugyo	N089	Ntandi	0.8111791 30.1561663 791.819 1.851	0.811179	30.1562	791.819	1.851		Male	40	Seventh-day Adventist		Cohabitating/ Married		8	3	Yes	Yes	5	2	Primary school	Urban	40,001 – 70,000	Semi-permanent	Cemented	With ceiling	Incomplete	Crop production	1	0	0	0	0	0	0	0		Yes	No			Yes
2022-11-09 08:24:05	2022-11-09 14:07:09		Yes	Bundibugyo	BW	2022-11-09	Bundibugyo	N090	Ntandi	0.8113287 30.1563164 785.505 3.9	0.811329	30.1563	785.505	3.9		Male	27	Seventh-day Adventist		Cohabitating/ Married		6	3	Yes	Yes	8	2	Primary school	Urban	40,001 – 70,000	Semi-permanent	Cemented	With ceiling	Incomplete	Crop production	1	0	0	0	0	0	0	0		Yes	No			Yes
2022-11-09 08:44:29	2022-11-09 14:07:17		Yes	Bundibugyo	BW	2022-11-09	Bundibugyo	N091	Ntandi	0.8113635 30.1561961 809.938 3.9	0.811364	30.1562	809.938	3.9		Female	28	Seventh-day Adventist		Cohabitating/ Married		8	4	Yes	Yes	6	5	Primary school	Urban	40,001 – 70,000	Semi-permanent	Cemented	Without ceiling	Incomplete	Crop production	1	0	0	0	0	0	0	0		Yes	No			Yes
2022-11-09 09:01:09	2022-11-09 14:07:25		Yes	Bundibugyo	BW	2022-11-09	Bundibugyo	N092	Ntandi	0.8113115 30.1561364 797.223 3.9	0.811311	30.1561	797.223	3.9		Male	29	Seventh-day Adventist		Cohabitating/ Married		8	3	Yes	Yes	4	5	Primary school	Urban	15,001 – 40,000	Semi-permanent	Cemented	Without ceiling	Incomplete	Crop production	1	0	0	0	0	0	0	0		Yes	No			Yes
2022-11-09 09:15:27	2022-11-09 14:07:33		Yes	Bundibugyo	BW	2022-11-09	Bundibugyo	N093	Ntandi	0.8113042 30.1561337 795.197 3.9	0.811304	30.1561	795.197	3.9		Female	30	Seventh-day Adventist		Cohabitating/ Married		10	4	Yes	Yes	5	5	Primary school	Urban	40,001 – 70,000	Semi-permanent	Cemented	Without ceiling	Incomplete	Crop production	1	0	0	0	0	0	0	0		Yes	No			Yes
2022-11-09 10:11:24	2022-11-09 14:07:42		Yes	Bundibugyo	BW		Bundibugyo	N094	Ntandi	0.8096859 30.1555585 817.095 3.9	0.809686	30.1556	817.095	3.9		Female	31	Seventh-day Adventist		Cohabitating/ Married		7	3	Yes	Yes	5	5	Secondary school	Urban	15,001 – 40,000	Semi-permanent	Cemented	Without ceiling	Incomplete	Crop production	1	0	0	0	0	0	0	0		Yes	No			Yes
2022-11-09 12:04:49	2022-11-09 14:07:50		Yes	Bundibugyo	BW		Bundibugyo	N095	Ntandi	0.8090528 30.1556163 810.543 3.9	0.809053	30.1556	810.543	3.9		Female	33	Seventh-day Adventist		Cohabitating/ Married		13	6	Yes	Yes	5	5	Primary school	Urban	40,001 – 70,000	Semi-permanent	Cemented	Without ceiling	Incomplete	Crop production	1	0	0	0	0	0	0	0		Yes	No			Yes
2022-11-09 12:25:19	2022-11-09 14:08:00		Yes	Bundibugyo	BW	2022-11-09	Bundibugyo	N096	Ntandi	0.8080605 30.1482851 0.0 400.0	0.80806	30.1483	0	400		Female	56	Seventh-day Adventist		Cohabitating/ Married		9	3	Yes	Yes	5	5	Primary school	Urban	15,001 – 40,000	Semi-permanent	Cemented	Without ceiling	Incomplete	Crop production	1	0	0	0	0	0	0	0		Yes	No			Yes
2022-11-07 07:03:01	2022-11-09 14:16:43		Yes	Bundibugyo	BW		Bundibugyo	N065	Ntandi	0.6752605 30.05876 0.0 3000.0	0.675261	30.0588	0	3000		Male	67	Seventh-day Adventist		Cohabitating/ Married		8	2	Yes	Yes	5	5	Secondary school	Urban	15,001 – 40,000	Semi-permanent	Cemented	Without ceiling	Incomplete	Crop production	1	0	0	0	0	0	0	0		Yes	No			Yes
2022-11-08 11:37:39	2022-11-09 08:26:53		Yes	Bundibugyo	KH	2022-11-08	Bundibugyo	H29	Harugale	0.677263 30.0725464 1173.84 3.9	0.677263	30.0725	1173.84	3.9		Female	44	Seventh-day Adventist		Cohabitating/ Married		8	4	Yes	Yes	5	5	Secondary school	Rural	> 70,001	Semi-permanent	Cemented	Without ceiling	Incomplete	Market (food and animal trade)	0	0	0	0	0	1	0	0		Yes	No			Yes
2022-11-08 13:18:11	2022-11-09 08:26:00		Yes	Bundibugyo	KH	2022-11-09	Bundibugyo	H28	Harugale	0.6771924 30.0758469 1339.12 3.9	0.677192	30.0758	1339.12	3.9		Female	23	Seventh-day Adventist		Cohabitating/ Married		6	5	Yes	Yes	5	5	Primary school	Rural	40,001 – 70,000	Semi-permanent	Cemented	Without ceiling	Incomplete	Crop production	1	0	0	0	0	0	0	0		Yes	No			Yes
2022-11-09 08:27:46	2022-11-09 08:42:49		Yes	Bundibugyo	KH	2022-11-09	Bundibugyo	H30	Harugale	0.6735323 30.0788437 1510.713 3.9	0.673532	30.0788	1510.71	3.9		Male	34	Seventh-day Adventist		Cohabitating/ Married		6	3	Yes	Yes	5	5	Secondary school	Rural	< 15,000	Semi-permanent	Dusty	Without ceiling	Incomplete	Crop production	1	0	0	0	0	0	0	0		Yes	No			Yes
2022-11-09 09:11:19	2022-11-09 09:32:25		Yes	Bundibugyo	KH	2022-11-09	Bundibugyo	H32	Harugale	0.6748844 30.0803022 1502.573 3.9	0.674884	30.0803	1502.57	3.9		Male	54	Seventh-day Adventist		Cohabitating/ Married		8	6	Yes	Yes	6	5	Secondary school	Rural	< 15,000	Semi-permanent	Dusty	Without ceiling	Incomplete	Crop production	1	0	0	0	0	0	0	0		Yes	No			Yes
2022-11-09 09:32:30	2022-11-09 09:46:50		Yes	Bundibugyo	KH	2022-11-09	Bundibugyo	H33	Harugale	0.6750536 30.0802915 1500.148 3.935	0.675054	30.0803	1500.15	3.935		Male	56	Seventh-day Adventist		Cohabitating/ Married		8	6	Yes	Yes	1	5	Primary school	Rural	< 15,000	Semi-permanent	Dusty	Without ceiling	Incomplete	Crop production	1	0	0	0	0	0	0	0		Yes	No			Yes
2022-11-09 09:46:53	2022-11-09 10:02:00		Yes	Bundibugyo	KH	2022-11-09	Bundibugyo	H33	Harugale	0.6728542 30.0857546 1359.19 3.9	0.672854	30.0858	1359.19	3.9		Male	29	Seventh-day Adventist		Cohabitating/ Married		13	9	No	Yes	1	5	Secondary school	Rural	< 15,000	Semi-permanent	Dusty	Without ceiling	Incomplete	Government officer or employee of government offices	0	0	0	1	0	0	0	0		Yes	No			Yes
2022-11-09 10:06:48	2022-11-09 10:30:38		Yes	Bundibugyo	KH	2022-11-09	Bundibugyo	H35	Harugale	0.672499 30.0853323 1465.362 3.9	0.672499	30.0853	1465.36	3.9		Male	43	Seventh-day Adventist		Cohabitating/ Married		5	1	No	Yes	3	5	Never attended school	Rural	< 15,000	Semi-permanent	Dusty	Without ceiling	Incomplete	No occupation/ unemployed	0	0	0	0	1	0	0	0		Yes	No			Yes
2022-11-09 10:31:21	2022-11-09 11:04:15		Yes	Bundibugyo	KH	2022-11-09	Bundibugyo	H36	Harugale	0.7089486 30.0634543 0.0 1700.0	0.708949	30.0635	0	1700		Male	24	Seventh-day Adventist		Cohabitating/ Married		4	2	Yes	Yes	4	5	Primary school	Rural	< 15,000	Semi-permanent	Dusty	Without ceiling	Incomplete	Self employed	0	0	1	0	0	0	0	0		Yes	No			Yes
2022-11-09 10:48:07	2022-11-09 11:04:40		Yes	Bundibugyo	KH	2022-11-09	Bundibugyo	H37	Harugale	0.710218 30.0630937 0.0 100.0	0.710218	30.0631	0	100		Female	65	Seventh-day Adventist		Cohabitating/ Married		15	6	Yes	Yes	4	5	Primary school	Rural	< 15,000	Semi-permanent	Dusty	Without ceiling	Incomplete	Self employed	0	0	1	0	0	0	0	0		Yes	No			Yes
2022-11-09 11:04:47	2022-11-09 11:17:05		Yes	Bundibugyo	KH	2022-11-09	Bundibugyo	H38	Harugale	0.6750355 30.0721937 1246.27 3.9	0.675036	30.0722	1246.27	3.9		Male	44	Seventh-day Adventist		Divorced/ Separated/ Widowed		2	1	Yes	No	0		Primary school	Rural	< 15,000	Semi-permanent	Dusty	Without ceiling	Incomplete	Self employed	0	0	1	0	0	0	0	0		Yes	No			Yes
2022-11-09 12:15:51	2022-11-09 13:04:17		Yes	Bundibugyo	KH	2022-11-09	Bundibugyo	H41	Harugale	0.6734336 30.0859882 1568.347 3.9	0.673434	30.086	1568.35	3.9		Female	35	Seventh-day Adventist		Cohabitating/ Married		6	5	Yes	Yes	4	5	Secondary school	Rural	40,001 – 70,000	Semi-permanent	Dusty	Without ceiling	Incomplete	Crop production	1	0	0	0	0	0	0	0		No	No			Yes
2022-11-09 11:17:50	2022-11-09 15:05:18		Yes	Bundibugyo	KH	2022-11-09	Bundibugyo	H38	Harugale	0.7002396 30.0569544 0.0 3799.999	0.70024	30.057	0	3800		Female	74	Seventh-day Adventist		Cohabitating/ Married		5	3	Yes	Yes	4	5	Primary school	Rural	< 15,000	Semi-permanent	Dusty	Without ceiling	Incomplete	Self employed	0	0	1	0	0	0	0	0		Yes	No			No
2022-11-09 14:38:19	2022-11-09 14:49:43		Yes	Bundibugyo	KH	2022-11-09	Bundibugyo	H44	Harugale	0.8555474 30.1745056 678.1 4.88	0.855547	30.1745	678.1	4.88		Male	37	Seventh-day Adventist		Cohabitating/ Married		9	5	Yes	Yes	2	15	Primary school	Rural	> 70,001	Semi-permanent	Dusty	Without ceiling	Complete	Market (food and animal trade)	0	0	0	0	0	1	0	0		Yes	No			No
2022-11-09 08:43:16	2022-11-09 09:01:57		Yes	Bundibugyo	MS	2022-11-09	Bundibugyo	B076	Burondo	0.8550178 30.1747042 684.5 5.0	0.855018	30.1747	684.5	5		Female	56	Seventh-day Adventist		Cohabitating/ Married		6	4	Yes	No	0		Primary school	Rural	40,001 – 70,000	Semi-permanent	Dusty	Without ceiling	Complete	Crop production	1	0	0	0	0	0	0	0		Yes	No			No
2022-11-09 09:04:03	2022-11-09 09:21:17		Yes	Bundibugyo	MS	2022-11-09	Bundibugyo	B077	Burondo	0.8546163 30.1744849 690.5 4.957	0.854616	30.1745	690.5	4.957		Female	34	Seventh-day Adventist		Cohabitating/ Married		7	5	Yes	No	0		Primary school	Rural	15,001 – 40,000	Semi-permanent	Dusty	Without ceiling	Complete	Crop production	1	0	0	0	0	0	0	0		No	No			No
2022-11-09 09:24:00	2022-11-09 09:42:21		Yes	Bundibugyo	MS	2022-11-09	Bundibugyo	B078	Burondo	0.8544765 30.1756776 687.7 4.8	0.854476	30.1757	687.7	4.8		Female	27	Seventh-day Adventist		Cohabitating/ Married		6	2	Yes	No	0		Secondary school	Rural	15,001 – 40,000	Semi-permanent	Dusty	Without ceiling	Complete	Crop production	1	0	0	0	0	0	0	0		No	No			No
2022-11-09 09:48:35	2022-11-09 09:59:22		Yes	Bundibugyo	MS	2022-11-09	Bundibugyo	B079	Burondo	0.8556351 30.1758972 704.6 4.9	0.855635	30.1759	704.6	4.9		Male	32	Seventh-day Adventist		Cohabitating/ Married		8	6	Yes	No	0		Primary school	Rural	15,001 – 40,000	Semi-permanent	Dusty	Without ceiling	Complete	Crop production	1	0	0	0	0	0	0	0		No	No			No
2022-11-09 10:05:57	2022-11-09 10:19:49		Yes	Bundibugyo	MS	2022-11-09	Bundibugyo	B080	Burondo	0.8555319 30.1745177 685.5 4.433	0.855532	30.1745	685.5	4.433		Female	41	Seventh-day Adventist		Cohabitating/ Married		3	1	Yes	No	0		Never attended school	Rural	< 15,000	Semi-permanent	Dusty	Without ceiling	Complete	Crop production	1	0	0	0	0	0	0	0		No	No			No
2022-11-09 10:43:04	2022-11-09 11:01:59		Yes	Bundibugyo	MS	2022-11-09	Bundibugyo	B081	Burondo	0.866891 30.1733806 656.2 4.866	0.866891	30.1734	656.2	4.866		Female	51	Seventh-day Adventist		Cohabitating/ Married		9	7	Yes	No	0		Primary school	Rural	15,001 – 40,000	Semi-permanent	Dusty	Without ceiling	Complete	Crop production	1	0	0	0	0	0	0	0		No	No			No
2022-11-09 11:54:30	2022-11-09 12:13:23		Yes	Bundibugyo	MS	2022-11-09	Bundibugyo	B082	Burondo	0.866488 30.1736597 658.5 4.95	0.866488	30.1737	658.5	4.95		Female	32	Seventh-day Adventist		Cohabitating/ Married		10	8	Yes	No	0		Primary school	Rural	15,001 – 40,000	Semi-permanent	Dusty	Without ceiling	Complete	Market (food and animal trade)	0	0	0	0	0	1	0	0		No	No			No
2022-11-09 15:55:35	2022-11-09 16:15:09		Yes	Bundibugyo	MS	2022-11-09	Bundibugyo	B082	Burondo	0.8668601 30.1732901 678.9 4.873	0.86686	30.1733	678.9	4.873		Male	43	Seventh-day Adventist		Cohabitating/ Married		7	5	Yes	Yes	2	15	Primary school	Rural	15,001 – 40,000	Semi-permanent	Dusty	Without ceiling	Complete	Crop production	1	0	0	0	0	0	0	0		No	No			No
2022-11-09 16:39:50	2022-11-09 17:36:30		Yes	Bundibugyo	MS	2022-11-09	Bundibugyo	B083	Burondo	0.8669027 30.1732494 662.7 4.833	0.866903	30.1732	662.7	4.833		Female	54	Seventh-day Adventist		Cohabitating/ Married		4	1	Yes	No	0		Never attended school	Rural	40,001 – 70,000	Semi-permanent	Dusty	Without ceiling	Complete	Government officer or employee of government offices	0	0	0	1	0	0	0	0		Yes	No			No
2022-11-09 17:38:59	2022-11-09 18:06:18		Yes	Bundibugyo	MS	2022-11-09	Bundibugyo	B084	Burondo	0.864246 30.1751225 664.5 4.92	0.864246	30.1751	664.5	4.92		Female	52	Seventh-day Adventist		Cohabitating/ Married		9	7	Yes	No	0		Primary school	Rural	40,001 – 70,000	Semi-permanent	Dusty	Without ceiling	Complete	Crop production	1	0	0	0	0	0	0	0		No	No			No
2022-11-09 06:31:43	2022-11-09 06:55:13		Yes	Bundibugyo	TE	2022-11-09	Bundibugyo	B021	Burondo	0.8648905 30.1774303 714.5 5.0	0.864891	30.1774	714.5	5		Male	53	Seventh-day Adventist		Cohabitating/ Married		3	1	Yes	Yes	2	15	Never attended school	Rural	< 15,000	Semi-permanent	Dusty	Without ceiling	Complete	Crop production	1	0	0	0	0	0	0	0		No	No			No
2022-11-09 06:55:47	2022-11-09 07:07:08		Yes	Bundibugyo	TE	2022-11-09	Bundibugyo	B022	Burondo	0.8645251 30.1781072 758.5 4.868	0.864525	30.1781	758.5	4.868		Male	62	Seventh-day Adventist		Cohabitating/ Married		4	2	Yes	No	0		Primary school	Rural	15,001 – 40,000	Semi-permanent	Dusty	Without ceiling	Complete	Crop production	1	0	0	0	0	0	0	0		Yes	No			No
2022-11-09 07:07:23	2022-11-09 07:17:45		Yes	Bundibugyo	TE		Bundibugyo	B023	Burondo	0.8646447 30.1788096 775.4 5.0	0.864645	30.1788	775.4	5		Female	63	Seventh-day Adventist		Cohabitating/ Married		6	4	Yes	Yes	2	15	Vocational school	Rural	40,001 – 70,000	Semi-permanent	Dusty	Without ceiling	Complete	Crop production	1	0	0	0	0	0	0	0		No	No			No
2022-11-09 07:18:14	2022-11-09 07:32:47		Yes	Bundibugyo	TE		Bundibugyo	B024	Burondo	0.865143 30.1810066 881.5 5.0	0.865143	30.181	881.5	5		Female	65	Seventh-day Adventist		Cohabitating/ Married		6	4	Yes	Yes	2	15	Primary school	Rural	15,001 – 40,000	Semi-permanent	Dusty	Without ceiling	Complete	Crop production	1	0	0	0	0	0	0	0		Yes	No			No
2022-11-09 07:33:24	2022-11-09 07:50:25		Yes	Bundibugyo	TE		Bundibugyo	B025	Burondo	0.8633383 30.182615 930.9 4.7	0.863338	30.1826	930.9	4.7		Male	46	Seventh-day Adventist		Cohabitating/ Married		3	1	Yes	No	0		Never attended school	Rural	40,001 – 70,000	Semi-permanent	Dusty	Without ceiling	Complete	Hunting	0	1	0	0	0	0	0	0		Yes	No			No
2022-11-09 08:01:57	2022-11-09 08:16:50		Yes	Bundibugyo	TE		Bundibugyo	K026	Burondo	0.8634212 30.1825884 939.3000000000001 4.96	0.863421	30.1826	939.3	4.96		Female	36	Seventh-day Adventist		Cohabitating/ Married		4	2	Yes	No	0		Never attended school	Rural	15,001 – 40,000	Semi-permanent	Dusty	Without ceiling	Complete	Crop production	1	0	0	0	0	0	0	0		No	No			No
2022-11-09 09:06:30	2022-11-09 09:14:34		Yes	Bundibugyo	TE	2022-11-09	Bundibugyo	B027	Burondo	0.8633897 30.1826097 940.6 4.633	0.86339	30.1826	940.6	4.633		Male	26	Seventh-day Adventist		Cohabitating/ Married		3	1	Yes	No	0		Primary school	Rural	15,001 – 40,000	Semi-permanent	Dusty	Without ceiling	Complete	Crop production	1	0	0	0	0	0	0	0		No	No			No
2022-11-09 09:20:00	2022-11-09 09:34:16		Yes	Bundibugyo	TE		Bundibugyo	B028	Burondo	0.8633549 30.1826031 937.3000000000001 3.883	0.863355	30.1826	937.3	3.883		Female	28	Seventh-day Adventist		Single		3	1	Yes	Yes	2	15	Primary school	Rural	40,001 – 70,000	Semi-permanent	Dusty	Without ceiling	Complete	Housewife	0	0	0	0	0	0	1	0		No	No			No
2022-11-09 10:14:17	2022-11-09 10:32:20		Yes	Bundibugyo	TE		Bundibugyo	K029	Burondo	0.8633053 30.1826249 933.3000000000001 4.815	0.863305	30.1826	933.3	4.815		Male	29	Seventh-day Adventist		Cohabitating/ Married		2	1	Yes	No	0		Primary school	Rural	< 15,000	Semi-permanent	Dusty	Without ceiling	Complete	Crop production	1	0	0	0	0	0	0	0		Yes	Yes	15	Through the ventilator	No
2022-11-09 10:33:21	2022-11-09 10:44:57		Yes	Bundibugyo	TE		Bundibugyo	B030	Burondo	0.8632983 30.1825908 929.2 4.9	0.863298	30.1826	929.2	4.9		Female	34	Seventh-day Adventist		Cohabitating/ Married		3	1	Yes	Yes	2	15	Primary school	Rural	40,001 – 70,000	Semi-permanent	Dusty	Without ceiling	Complete	Crop production	1	0	0	0	0	0	0	0		No	No			No
2022-11-09 12:57:23	2022-11-09 13:06:39		Yes	Bundibugyo	TE		Bundibugyo	B030	Burondo	0.8633487 30.1826115 919.9 4.966	0.863349	30.1826	919.9	4.966		Male	35	Seventh-day Adventist		Cohabitating/ Married		3	1	Yes	Yes	2	15	Never attended school	Rural	15,001 – 40,000	Semi-permanent	Dusty	Without ceiling	Complete	Crop production	1	0	0	0	0	0	0	0		Yes	Yes	15	Through the ventilator	No
2022-11-09 13:56:48	2022-11-09 14:09:37		Yes	Bundibugyo	TE		Bundibugyo	B032	Burondo	0.863303 30.1826375 910.5 3.32	0.863303	30.1826	910.5	3.32		Male	36	Seventh-day Adventist		Cohabitating/ Married		3	1	Yes	No	0		Primary school	Rural	15,001 – 40,000	Semi-permanent	Dusty	Without ceiling	Complete	Crop production	1	0	0	0	0	0	0	0		Yes	Yes	15	Through the ventilator	No
2022-11-09 14:10:47	2022-11-09 14:19:28		Yes	Bundibugyo	TE		Bundibugyo	B033	Burondo	0.863504 30.1829574 931.4 4.76	0.863504	30.183	931.4	4.76		Female	37	Seventh-day Adventist		Cohabitating/ Married		6	4	Yes	No	0		Secondary school	Rural	15,001 – 40,000	Semi-permanent	Dusty	Without ceiling	Complete	Crop production	1	0	0	0	0	0	0	0		No	No			No
2022-11-09 14:22:10	2022-11-09 14:34:10		Yes	Bundibugyo	TE		Bundibugyo	B034	Burondo	0.8633587 30.1825855 925.6 4.873	0.863359	30.1826	925.6	4.873		Female	38	Seventh-day Adventist		Cohabitating/ Married		6	4	Yes	No	0		Primary school	Rural	15,001 – 40,000	Semi-permanent	Dusty	Without ceiling	Complete	Crop production	1	0	0	0	0	0	0	0		No	No			No
2022-11-09 14:46:14	2022-11-09 14:55:53		Yes	Bundibugyo	TE		Bundibugyo	B035	Burondo	0.8633073 30.1826161 928.9 3.91	0.863307	30.1826	928.9	3.91		Female	29	Seventh-day Adventist		Cohabitating/ Married		6	4	Yes	No	0		Primary school	Rural	15,001 – 40,000	Semi-permanent	Dusty	Without ceiling	Complete	Crop production	1	0	0	0	0	0	0	0		No	No			No
2022-11-09 14:58:08	2022-11-09 15:07:23		Yes	Bundibugyo	TE		Bundibugyo	B036	Burondo	0.8633047 30.1826272 935.4 4.515	0.863305	30.1826	935.4	4.515		Female	39	Seventh-day Adventist		Cohabitating/ Married		5	3	Yes	Yes	2	15	Primary school	Rural	15,001 – 40,000	Semi-permanent	Dusty	Without ceiling	Complete	Crop production	1	0	0	0	0	0	0	0		No	No			No
2022-11-09 15:34:38	2022-11-09 15:42:10		Yes	Bundibugyo	TE		Bundibugyo	B037	Burondo	0.8633354 30.1826004 943.8000000000001 2.87	0.863335	30.1826	943.8	2.87		Female	40	Seventh-day Adventist		Cohabitating/ Married		3	1	Yes	Yes	2	15	Primary school	Rural	15,001 – 40,000	Semi-permanent	Dusty	Without ceiling	Complete	Crop production	1	0	0	0	0	0	0	0		Yes	Yes	15	Through the ventilator	No
2022-11-09 15:49:16	2022-11-09 15:59:11		Yes	Bundibugyo	TE		Bundibugyo	B038	Burondo	0.8643894 30.1753643 681.6 4.74	0.864389	30.1754	681.6	4.74		Male	27	Seventh-day Adventist		Cohabitating/ Married		8	2	Yes	Yes	2	15	Vocational school	Rural	40,001 – 70,000	Semi-permanent	Dusty	Without ceiling	Complete	Crop production	1	0	0	0	0	0	0	0		Yes	Yes	15	Through the roof	No
2022-11-09 16:48:49	2022-11-09 16:57:01		Yes	Bundibugyo	TE		Bundibugyo	B039	Burondo	0.8655266 30.1751629 676.6 4.679	0.865527	30.1752	676.6	4.679		Female	28	Seventh-day Adventist		Cohabitating/ Married		2	1	Yes	No	0		Never attended school	Rural	< 15,000	Semi-permanent	Dusty	Without ceiling	Complete	Crop production	1	0	0	0	0	0	0	0		Yes	Yes	15	Through the roof	No
2022-11-09 17:37:50	2022-11-09 17:43:50		Yes	Bundibugyo	TE		Bundibugyo	B030	Burondo	0.6681958 30.0381752 0.0 3599.999	0.668196	30.0382	0	3600		Female	29	Seventh-day Adventist		Cohabitating/ Married		3	1	Yes	No	0		Primary school	Rural	15,001 – 40,000	Semi-permanent	Dusty	Without ceiling	Complete	Crop production	1	0	0	0	0	0	0	0		No	No			No
2022-11-08 13:06:45	2022-11-09 19:53:48		Yes	Bundibugyo	MC	2022-11-09	Bundibugyo	H070	Harugale	0.6681958 30.0381752 0.0 3599.999	0.668196	30.0382	0	3600		Male	30	Seventh-day Adventist		Cohabitating/ Married		9	6	Yes	Yes	2	15	Secondary school	Rural	> 70,001	Semi-permanent	Dusty	Without ceiling	Complete	Crop production	1	0	0	0	0	0	0	0		No	No			No
2022-11-08 21:05:44	2022-11-09 20:16:02		Yes	Bundibugyo	MC	2022-11-09	Bundibugyo	H071	Harugale	0.6681958 30.0381752 0.0 3599.999	0.668196	30.0382	0	3600		Male	31	Seventh-day Adventist		Cohabitating/ Married		12	6	Yes	Yes	2	15	Secondary school	Rural	> 70,001	Semi-permanent	Dusty	Without ceiling	Complete	Crop production	1	0	0	0	0	0	0	0		Yes	Yes	15	Through the roof	No
2022-11-08 21:37:33	2022-11-09 20:07:24		Yes	Bundibugyo	MC	2022-11-09	Bundibugyo	H072	Harugale	0.6679288 30.0396198 0.0 2599.999	0.667929	30.0396	0	2600		Female	33	Seventh-day Adventist		Divorced/ Separated/ Widowed		7	2	Yes	Yes	2	15	Never attended school	Rural	15,001 – 40,000	Semi-permanent	Dusty	Without ceiling	Complete	Crop production	1	0	0	0	0	0	0	0		Yes	Yes	15	Through the roof	No
2022-11-08 22:26:38	2022-11-09 20:01:55		Yes	Bundibugyo	MC	2022-11-09	Bundibugyo	H073	Harugale	0.6712823 30.0627324 1147.6177635602185 11.0	0.671282	30.0627	1147.62	11		Male	56	Seventh-day Adventist		Cohabitating/ Married		3	0	Yes	Yes	2	15	Secondary school	Rural	> 70,001	Semi-permanent	Dusty	Without ceiling	Complete	Crop production	1	0	0	0	0	0	0	0		Yes	Yes	15	Through the roof	No
2022-11-08 22:54:38	2022-11-09 20:24:17		Yes	Bundibugyo	MC	2022-11-09	Bundibugyo	H074	Harugale	0.6716142 30.0615824 1117.095475523675 10.062	0.671614	30.0616	1117.1	10.062		Male	67	Seventh-day Adventist		Cohabitating/ Married		8	5	Yes	Yes	2	15	Secondary school	Rural	> 70,001	Semi-permanent	Dusty	Without ceiling	Complete	Crop production	1	0	0	0	0	0	0	0		Yes	Yes	15	Through the roof	No
2022-11-08 23:07:06	2022-11-09 21:49:20		Yes	Bundibugyo	MC	2022-11-09	Bundibugyo	H075	Harugale	0.6707102 30.0602357 1139.6359842882737 38.5	0.67071	30.0602	1139.64	38.5		Male	44	Seventh-day Adventist		Cohabitating/ Married		9	7	Yes	Yes	2	15	Secondary school	Rural	> 70,001	Semi-permanent	Dusty	Without ceiling	Complete	Crop production	1	0	0	0	0	0	0	0		Yes	Yes	15	Through the roof	No
2022-11-09 09:46:18	2022-11-09 21:14:03		Yes	Bundibugyo	MC	2022-11-09	Bundibugyo	H076	Harugale	0.6712725 30.0596393 1179.904548167708 44.0	0.671273	30.0596	1179.9	44		Male	23	Seventh-day Adventist		Cohabitating/ Married		7	5	Yes	Yes	2	15	Secondary school	Rural	> 70,001	Semi-permanent	Dusty	Without ceiling	Complete	Self employed	0	0	1	0	0	0	0	0		Yes	Yes	15	Through the roof	No
2022-11-09 09:59:15	2022-11-09 21:34:30		Yes	Bundibugyo	MC	2022-11-09	Bundibugyo	H077	Harugale	0.6746067 30.0414256 0.0 3799.999	0.674607	30.0414	0	3800		Male	34	Seventh-day Adventist		Cohabitating/ Married		7	5	Yes	Yes	2	15	Secondary school	Rural	> 70,001	Semi-permanent	Dusty	Without ceiling	Complete	Self employed	0	0	1	0	0	0	0	0		Yes	Yes	15	Through the roof	No
2022-11-09 11:26:41	2022-11-09 21:20:00		Yes	Bundibugyo	MC	2022-11-09	Bundibugyo	H078	Harugale	0.6710443 30.0581805 1034.0 43.0	0.671044	30.0582	1034	43			54	Seventh-day Adventist						Yes	Yes	3	15		Rural	40,001 – 70,000	Semi-permanent	Dusty	Without ceiling	Complete	Crop production	1	0	0	0	0	0	0	0		Yes	Yes	15	Through the roof	No
2022-11-09 11:31:59	2022-11-09 21:58:17		Yes	Bundibugyo	MC	2022-11-09	Bundibugyo	H079	Harugale	0.6681958 30.0381752 1025.6295844512053 3599.999	0.668196	30.0382	1025.63	3600		Female	56	Seventh-day Adventist		Divorced/ Separated/ Widowed		3	2	Yes	Yes	3	15	Never attended school	Rural	40,001 – 70,000	Semi-permanent	Dusty	Without ceiling	Complete	Crop production	1	0	0	0	0	0	0	0		Yes	Yes	15	Through the roof	No
2022-11-09 12:39:57	2022-11-09 22:09:46		Yes	Bundibugyo	MC	2022-11-09	Bundibugyo	H080	Harugale	0.6679288 30.0396198 0.0 2599.999	0.667929	30.0396	0	2600		Female	29	Seventh-day Adventist		Cohabitating/ Married		11	7	Yes	Yes	3	15	Primary school	Rural	> 70,001	Semi-permanent	Dusty	Without ceiling	Complete	Crop production	1	0	0	0	0	0	0	0		Yes	Yes	15	Through the roof	No
2022-11-09 12:59:52	2022-11-09 22:16:22		Yes	Bundibugyo	MC	2022-11-09	Bundibugyo	H081	Harugale	0.6661374 29.9998864 0.0 3700.0	0.666137	29.9999	0	3700		Female	43	Seventh-day Adventist		Cohabitating/ Married		9	7	Yes	No	0		Primary school	Rural	> 70,001	Semi-permanent	Dusty	Without ceiling	Complete	Crop production	1	0	0	0	0	0	0	0		Yes	Yes	15	Through the roof	No
2022-11-09 13:19:08	2022-11-09 22:27:29		Yes	Bundibugyo	MC	2022-11-09	Bundibugyo	H082	Harugale	0.7931959 30.136015 814.141 4699.999	0.793196	30.136	814.141	4700		Female	24	Seventh-day Adventist		Divorced/ Separated/ Widowed		5	2	Yes	Yes	3	15	Never attended school	Rural	> 70,001	Semi-permanent	Dusty	Without ceiling	Complete	Crop production	1	0	0	0	0	0	0	0		No	No			No
2022-11-07 06:40:43	2022-11-10 08:19:51		Yes	Bundibugyo	MSA	2022-11-07	Bundibugyo	N001	Ntandi	0.784573 30.1363355 824.521 6.262	0.784573	30.1363	824.521	6.262		Female	65	Seventh-day Adventist		Cohabitating/ Married		9	4	Yes	Yes	3	15	Never attended school	Urban	15,001 – 40,000	Semi-permanent	Dusty	Without ceiling	Complete	Crop production	1	0	0	0	0	0	0	0		Yes	Yes	15	Through the roof	No
2022-11-07 08:55:07	2022-11-10 08:20:36		Yes	Bundibugyo	MSA	2022-11-07	Bundibugyo	N002	Ntandi	0.7845687 30.1363494 816.068 5.747	0.784569	30.1363	816.068	5.747		Female	44	Seventh-day Adventist		Single		3	1	Yes	No	0		Never attended school	Urban	15,001 – 40,000	Semi-permanent	Dusty	Without ceiling	Complete	Crop production	1	0	0	0	0	0	0	0		Yes	Yes	15	Through the roof	No
2022-11-07 09:12:09	2022-11-10 08:20:45		Yes	Bundibugyo	MSA	2022-11-07	Bundibugyo	N003	Ntandi	0.7845704 30.1363436 813.326 5.086	0.78457	30.1363	813.326	5.086		Female	35	Seventh-day Adventist		Single		11	6	Yes	No	0		Secondary school	Urban	< 15,000	Semi-permanent	Dusty	Without ceiling	Complete	Student	0	0	0	0	0	0	0	1	0	No	No			No
2022-11-07 09:58:20	2022-11-10 08:20:56		Yes	Bundibugyo	MSA	2022-11-07	Bundibugyo	N004	Ntandi	0.7845707 30.1363429 813.326 4.908	0.784571	30.1363	813.326	4.908		Female	74	Seventh-day Adventist		Cohabitating/ Married		6	2	Yes	Yes	3	15	Primary school	Urban	15,001 – 40,000	Semi-permanent	Dusty	Without ceiling	Complete	Market (food and animal trade)	0	0	0	0	0	1	0	0		No	No			No
2022-11-07 10:33:01	2022-11-10 08:21:05		Yes	Bundibugyo	MSA	2022-11-07	Bundibugyo	N005	Ntandi	0.7845662 30.1363451 807.324 5.0	0.784566	30.1363	807.324	5		Female	37	Seventh-day Adventist		Cohabitating/ Married		7	3	Yes	Yes	3	15	Primary school	Urban	15,001 – 40,000	Semi-permanent	Dusty	Without ceiling	Complete	Market (food and animal trade)	0	0	0	0	0	1	0	0		Yes	Yes	15	Through the roof	No
2022-11-07 11:31:11	2022-11-10 08:21:12		Yes	Bundibugyo	MSA	2022-11-07	Bundibugyo	N006	Ntandi	0.7845616 30.1363423 806.362 4.584	0.784562	30.1363	806.362	4.584		Male	56	Seventh-day Adventist		Cohabitating/ Married		12	2	Yes	Yes	3	15	Primary school	Urban	< 15,000	Semi-permanent	Dusty	Without ceiling	Complete	Crop production	1	0	0	0	0	0	0	0		Yes	Yes	15	Through the roof	No
2022-11-07 14:51:29	2022-11-10 08:21:19		Yes	Bundibugyo	MSA	2022-11-07	Bundibugyo	N007	Ntandi	0.7821822 30.1380807 807.233 4.973	0.782182	30.1381	807.233	4.973		Male	34	Seventh-day Adventist		Cohabitating/ Married		5	3	Yes	No	0		Secondary school	Urban	15,001 – 40,000	Semi-permanent	Dusty	Without ceiling	Complete	Crop production	1	0	0	0	0	0	0	0		Yes	Yes	15	Through the roof	No
2022-11-08 08:12:41	2022-11-10 08:21:30		Yes	Bundibugyo	MSA	2022-11-08	Bundibugyo	N008	Ntandi	0.7821014 30.138043 821.326 6.012	0.782101	30.138	821.326	6.012		Male	27	Seventh-day Adventist		Cohabitating/ Married		6	1	Yes	Yes	3	15	Primary school	Urban	15,001 – 40,000	Semi-permanent	Dusty	Without ceiling	Complete	Crop production	1	0	0	0	0	0	0	0		No	No			No
2022-11-08 08:31:32	2022-11-10 08:21:39		Yes	Bundibugyo	MSA	2022-11-08	Bundibugyo	N009	Ntandi	0.782175 30.1380997 827.728 4.981	0.782175	30.1381	827.728	4.981		Female	32	Seventh-day Adventist		Cohabitating/ Married		3	1	Yes	Yes	3	15	Secondary school	Urban	15,001 – 40,000	Semi-permanent	Dusty	Without ceiling	Complete	Crop production	1	0	0	0	0	0	0	0		Yes	Yes	15	Through the roof	No
2022-11-08 08:52:12	2022-11-10 08:21:46		Yes	Bundibugyo	MSA	2022-11-08	Bundibugyo	N010	Ntandi	0.7821568 30.1380018 846.137 6.884	0.782157	30.138	846.137	6.884		Male	41	Seventh-day Adventist		Cohabitating/ Married		12	5	Yes	Yes	3	15	Primary school	Urban	< 15,000	Semi-permanent	Dusty	Without ceiling	Complete	Crop production	1	0	0	0	0	0	0	0		Yes	Yes	15	Through the roof	No
2022-11-08 09:17:15	2022-11-10 08:21:54		Yes	Bundibugyo	MSA	2022-11-08	Bundibugyo	N011	Ntandi	0.7820997 30.1378947 840.813 6.337	0.7821	30.1379	840.813	6.337		Male	51	Seventh-day Adventist		Cohabitating/ Married		10	2	Yes	No	0		Secondary school	Urban	40,001 – 70,000	Semi-permanent	Dusty	Without ceiling	Complete	Crop production	1	0	0	0	0	0	0	0		Yes	Yes	15	Through the roof	No
2022-11-08 09:42:54	2022-11-10 08:22:34		Yes	Bundibugyo	MSA	2022-11-08	Bundibugyo	N012	Ntandi	0.7822054 30.1380454 828.258 4.97	0.782205	30.138	828.258	4.97		Male	32	Seventh-day Adventist		Cohabitating/ Married		4	2	Yes	Yes	3	15	Secondary school	Urban	15,001 – 40,000	Semi-permanent	Dusty	Without ceiling	Complete	Crop production	1	0	0	0	0	0	0	0		No	No			No
2022-11-08 10:01:02	2022-11-10 08:22:42		Yes	Bundibugyo	MSA	2022-11-08	Bundibugyo	N013	Ntandi	0.7822259 30.1380439 817.197 5.855	0.782226	30.138	817.197	5.855		Male	43	Seventh-day Adventist		Cohabitating/ Married		4	2	Yes	Yes	4	15	Secondary school	Urban	15,001 – 40,000	Semi-permanent	Dusty	Without ceiling	Complete	Crop production	1	0	0	0	0	0	0	0		Yes	Yes	15	Through the roof	No
2022-11-08 10:19:19	2022-11-10 08:22:49		Yes	Bundibugyo	MSA	2022-11-08	Bundibugyo	N013	Ntandi	0.7821994 30.1378471 840.659 3.9	0.782199	30.1378	840.659	3.9		Female	54	Seventh-day Adventist		Divorced/ Separated/ Widowed		5	2	Yes	Yes	4	15	Never attended school	Urban	< 15,000	Semi-permanent	Dusty	Without ceiling	Complete	Crop production	1	0	0	0	0	0	0	0		Yes	Yes	15	Through the roof	No
2022-11-08 10:31:16	2022-11-10 08:22:58		Yes	Bundibugyo	MSA	2022-11-08	Bundibugyo	N015	Ntandi	0.782224 30.1379525 800.489 3.9	0.782224	30.138	800.489	3.9		Male	52	Seventh-day Adventist		Single		8	1	Yes	Yes	4	5	Secondary school	Urban	< 15,000	Semi-permanent	Dusty	Without ceiling	Complete	Hunting	0	1	0	0	0	0	0	0		Yes	Yes	15	Through the roof	No
2022-11-08 10:50:15	2022-11-10 08:23:05		Yes	Bundibugyo	MSA	2022-11-08	Bundibugyo	N016	Ntandi	0.782222 30.1380641 817.481 4.699	0.782222	30.1381	817.481	4.699		Female	53	Muslim		Cohabitating/ Married		2	2	Yes	Yes	4	5	Primary school	Urban	15,001 – 40,000	Semi-permanent	Dusty	Without ceiling	Complete	Crop production	1	0	0	0	0	0	0	0		Yes	Yes	5	Through the roof	No
2022-11-08 11:06:41	2022-11-10 08:23:15		Yes	Bundibugyo	MSA	2022-11-08	Bundibugyo	N017	Ntandi	0.7822527 30.1380946 809.526 4.517	0.782253	30.1381	809.526	4.517		Male	62	Muslim		Divorced/ Separated/ Widowed		6	2	Yes	Yes	4	5	Secondary school	Urban	15,001 – 40,000	Semi-permanent	Dusty	Without ceiling	Complete	Crop production	1	0	0	0	0	0	0	0		Yes	Yes	5	Through the roof	No
2022-11-08 11:18:11	2022-11-10 08:23:22		Yes	Bundibugyo	MSA	2022-11-08	Bundibugyo	N018	Ntandi	0.782222 30.1380415 807.887 4.597	0.782222	30.138	807.887	4.597		Male	63	Muslim		Cohabitating/ Married		3	2	Yes	Yes	4	5	Secondary school	Urban	15,001 – 40,000	Semi-permanent	Dusty	Without ceiling	Complete	Crop production	1	0	0	0	0	0	0	0		Yes	Yes	5	Through the roof	No
2022-11-08 11:33:46	2022-11-10 08:23:32		Yes	Bundibugyo	MSA	2022-11-08	Bundibugyo	N019	Ntandi	0.7821503 30.1380297 818.708 4.988	0.78215	30.138	818.708	4.988		Male	65	Muslim		Cohabitating/ Married		2	0	Yes	Yes	4	5	Secondary school	Urban	15,001 – 40,000	Semi-permanent	Dusty	Without ceiling	Complete	Crop production	1	0	0	0	0	0	0	0		Yes	Yes	5	Through the roof	No
2022-11-08 11:49:54	2022-11-10 08:23:40		Yes	Bundibugyo	MSA	2022-11-08	Bundibugyo	N20	Ntandi	0.7821948 30.1380294 827.792 4.754	0.782195	30.138	827.792	4.754		Female	46	Muslim		Cohabitating/ Married		6	0	Yes	Yes	4	5	Secondary school	Urban	15,001 – 40,000	Semi-permanent	Dusty	Without ceiling	Complete	Crop production	1	0	0	0	0	0	0	0		Yes	Yes	5	Through the roof	No
2022-11-08 12:08:04	2022-11-10 08:23:47		Yes	Bundibugyo	MSA	2022-11-08	Bundibugyo	N21	Ntandi	0.78246 30.1382438 751.097 3.85	0.78246	30.1382	751.097	3.85		Male	36	Muslim		Divorced/ Separated/ Widowed		6	1	Yes	Yes	4	5	Secondary school	Urban	15,001 – 40,000	Semi-permanent	Dusty	Without ceiling	Complete	Crop production	1	0	0	0	0	0	0	0		Yes	Yes	5	Through the roof	No
2022-11-08 12:30:05	2022-11-10 08:23:55		Yes	Bundibugyo	MSA	2022-11-08	Bundibugyo	N021	Ntandi	0.7821138 30.1380067 824.298 4.998	0.782114	30.138	824.298	4.998		Male	26	Muslim		Divorced/ Separated/ Widowed		1	0	Yes	Yes	4	5	Primary school	Urban	< 15,000	Semi-permanent	Dusty	Without ceiling	Complete	Crop production	1	0	0	0	0	0	0	0		Yes	Yes	5	Through the roof	No
2022-11-08 12:54:59	2022-11-10 08:24:07		Yes	Bundibugyo	MSA	2022-11-08	Bundibugyo	N023	Ntandi	0.7845687 30.1363415 817.178 4.581	0.784569	30.1363	817.178	4.581		Male	28	Muslim		Divorced/ Separated/ Widowed		2	0	Yes	Yes	4	5	Never attended school	Urban	< 15,000	Semi-permanent	Dusty	Without ceiling	Complete	Hunting	0	1	0	0	0	0	0	0		Yes	Yes	5	Through the roof	No
2022-11-09 12:21:17	2022-11-10 08:24:24		Yes	Bundibugyo	MSA	2022-11-09	Bundibugyo	N024	Ntandi	0.7845872 30.1363108 814.617 4.906	0.784587	30.1363	814.617	4.906		Female	29	Muslim		Cohabitating/ Married		5	1	Yes	Yes	4	5	Primary school	Urban	15,001 – 40,000	Semi-permanent	Dusty	Without ceiling	Complete	Crop production	1	0	0	0	0	0	0	0		Yes	Yes	5	Through the roof	No
2022-11-09 12:38:10	2022-11-10 08:24:31		Yes	Bundibugyo	MSA	2022-11-09	Bundibugyo	N025	Ntandi	0.784613 30.1363143 832.103 3.972	0.784613	30.1363	832.103	3.972		Male	34	Muslim		Cohabitating/ Married		15	6	Yes	Yes	4	5	Never attended school	Urban	< 15,000	Semi-permanent	Dusty	Without ceiling	Complete	Hunting	0	1	0	0	0	0	0	0		Yes	Yes	5	Through the roof	No
2022-11-09 12:54:47	2022-11-10 08:24:39		Yes	Bundibugyo	MSA	2022-11-09	Bundibugyo	N026	Ntandi	0.784527 30.1363419 804.026 4.749	0.784527	30.1363	804.026	4.749		Female	35	Muslim		Cohabitating/ Married		4	2	Yes	No	0		Primary school	Urban	< 15,000	Semi-permanent	Dusty	Without ceiling	Complete	Crop production	1	0	0	0	0	0	0	0		Yes	Yes	5	Through the roof	No
2022-11-09 13:14:52	2022-11-10 08:24:48		Yes	Bundibugyo	MSA	2022-11-09	Bundibugyo	N027	Ntandi	0.7846029 30.136352 834.321 4.96	0.784603	30.1364	834.321	4.96		Male	36	Muslim		Single		9	4	Yes	Yes	4	5	Primary school	Urban	< 15,000	Semi-permanent	Dusty	Without ceiling	Complete	Crop production	1	0	0	0	0	0	0	0		No	No			No
2022-11-09 13:31:50	2022-11-10 08:24:54		Yes	Bundibugyo	MSA	2022-11-09	Bundibugyo	N028	Ntandi	0.7848763 30.1362469 842.231 7.672	0.784876	30.1362	842.231	7.672		Male	37	Muslim		Single		12	1	Yes	No	0		Primary school	Urban	< 15,000	Semi-permanent	Dusty	Without ceiling	Complete	Student	0	0	0	0	0	0	0	1	0	Yes	Yes	5	Through the roof	No
2022-11-09 13:50:06	2022-11-10 08:25:01		Yes	Bundibugyo	MSA	2022-11-09	Bundibugyo	N029	Ntandi	0.7838429 30.1367142 842.598 96.0	0.783843	30.1367	842.598	96		Male	38	Muslim		Cohabitating/ Married		21	7	Yes	Yes	4	5	Never attended school	Urban	15,001 – 40,000	Semi-permanent	Dusty	Without ceiling	Complete	Crop production	1	0	0	0	0	0	0	0		No	No			No
2022-11-09 14:10:18	2022-11-10 08:25:08		Yes	Bundibugyo	MSA	2022-11-09	Bundibugyo	N030	Ntandi	0.7846895 30.1365445 808.879 15.0	0.78469	30.1365	808.879	15		Female	29	Muslim		Cohabitating/ Married		6	1	Yes	Yes	4	2	Primary school	Urban	15,001 – 40,000	Semi-permanent	Dusty	Without ceiling	Complete	Crop production	1	0	0	0	0	0	0	0		Yes	Yes	5	Through the roof	No
2022-11-09 14:27:14	2022-11-10 08:25:14		Yes	Bundibugyo	MSA	2022-11-09	Bundibugyo	N031	Ntandi	0.7931959 30.136015 814.141 4699.999	0.793196	30.136	814.141	4700		Male	39	Muslim		Single		2	2	Yes	No	0		Never attended school	Urban	< 15,000	Semi-permanent	Dusty	Without ceiling	Complete	Student	0	0	0	0	0	0	0	1	0	Yes	Yes	2	Through the roof	No
2022-11-09 14:39:44	2022-11-10 08:25:21		Yes	Bundibugyo	MSA	2022-11-09	Bundibugyo	N032	Ntandi	0.8536639 30.1741314 678.4 3.9	0.853664	30.1741	678.4	3.9		Male	40	Muslim		Cohabitating/ Married		15	5	Yes	Yes	4	2	Never attended school	Urban	< 15,000	Semi-permanent	Dusty	Without ceiling	Complete	Hunting	0	1	0	0	0	0	0	0		No	No			No
2022-11-10 09:47:59	2022-11-10 10:11:00		Yes	Bundibugyo	MS	2022-11-10	Bundibugyo	B085	Burondo	0.8524835 30.1743694 677.1 4.66	0.852483	30.1744	677.1	4.66		Female	27	Muslim		Cohabitating/ Married		3	2	Yes	No	0		Primary school	Rural	15,001 – 40,000	Semi-permanent	Dusty	Without ceiling	Complete	Crop production	1	0	0	0	0	0	0	0		Yes	Yes	2	Through the roof	No
2022-11-10 10:13:58	2022-11-10 10:33:45		Yes	Bundibugyo	MS	2022-11-10	Bundibugyo	B086	Burondo	0.852664 30.1744516 670.3 4.82	0.852664	30.1745	670.3	4.82		Female	28	Muslim		Cohabitating/ Married		6	4	Yes	No	0		Primary school	Rural	15,001 – 40,000	Semi-permanent	Dusty	Without ceiling	Complete	Crop production	1	0	0	0	0	0	0	0		No	No			No
2022-11-10 10:34:26	2022-11-10 10:54:31		Yes	Bundibugyo	MS	2022-11-10	Bundibugyo	B087	Burondo	0.8525874 30.1751127 677.4 4.66	0.852587	30.1751	677.4	4.66		Male	29	Muslim		Cohabitating/ Married		13	11	Yes	Yes	1	2	Primary school	Rural	40,001 – 70,000	Semi-permanent	Dusty	Without ceiling	Complete	Market (food and animal trade)	0	0	0	0	0	1	0	0		No	No			No
2022-11-10 10:55:02	2022-11-10 11:10:11		Yes	Bundibugyo	MS	2022-11-10	Bundibugyo	B088	Burondo	0.8523783 30.1750775 674.7 4.98	0.852378	30.1751	674.7	4.98		Female	30	Muslim		Cohabitating/ Married		8	4	Yes	No	0		Primary school	Rural	40,001 – 70,000	Semi-permanent	Dusty	Without ceiling	Complete	Crop production	1	0	0	0	0	0	0	0		Yes	Yes	2	Through the roof	No
2022-11-10 11:10:33	2022-11-10 11:32:20		Yes	Bundibugyo	MS	2022-11-10	Bundibugyo	B089	Burondo	0.8515928 30.1737533 687.9 4.72	0.851593	30.1738	687.9	4.72		Female	31	Muslim		Cohabitating/ Married		7	5	Yes	Yes	1	2	Primary school	Rural	15,001 – 40,000	Semi-permanent	Dusty	Without ceiling	Complete	Crop production	1	0	0	0	0	0	0	0		No	No			No
2022-11-10 11:32:45	2022-11-10 12:17:07		Yes	Bundibugyo	MS	2022-11-10	Bundibugyo	B090	Burondo	0.8555562 30.1747095 695.2 3.9	0.855556	30.1747	695.2	3.9		Female	33	Muslim		Cohabitating/ Married		3	1	Yes	No	0		Never attended school	Rural	15,001 – 40,000	Semi-permanent	Dusty	Without ceiling	Complete	Crop production	1	0	0	0	0	0	0	0		Yes	Yes	2	Through the roof	No
2022-11-10 15:03:31	2022-11-10 15:22:23		Yes	Bundibugyo	MS	2022-11-10	Bundibugyo	B091	Burondo	0.8551409 30.1745584 688.2 4.4	0.855141	30.1746	688.2	4.4		Male	56	Muslim		Cohabitating/ Married		6	4	Yes	No	0		Primary school	Rural	15,001 – 40,000	Semi-permanent	Dusty	Without ceiling	Complete	Crop production	1	0	0	0	0	0	0	0		No	No			No
2022-11-10 15:22:29	2022-11-10 16:04:26		Yes	Bundibugyo	MS	2022-11-10	Bundibugyo	B092	Burondo	0.8549464 30.1745053 757.4 5.0	0.854946	30.1745	757.4	5		Male	67	Muslim		Cohabitating/ Married		9	6	Yes	No	0		Primary school	Rural	15,001 – 40,000	Semi-permanent	Dusty	Without ceiling	Complete	Crop production	1	0	0	0	0	0	0	0		No	No			No
2022-11-10 16:04:44	2022-11-10 16:31:03		Yes	Bundibugyo	MS	2022-11-10	Bundibugyo	B093	Burondo	0.8555912 30.1751217 704.4 4.96	0.855591	30.1751	704.4	4.96		Female	44	Anglican		Cohabitating/ Married		5	3	Yes	No	0		Primary school	Rural	15,001 – 40,000	Semi-permanent	Dusty	Without ceiling	Complete	Crop production	1	0	0	0	0	0	0	0		No	No			No
2022-11-10 16:32:27	2022-11-10 16:53:38		Yes	Bundibugyo	MS	2022-11-10	Bundibugyo	B094	Burondo	0.8553111 30.1755244 716.6 4.6	0.855311	30.1755	716.6	4.6		Female	23	Anglican		Cohabitating/ Married		5	3	Yes	No	0		Secondary school	Rural	40,001 – 70,000	Semi-permanent	Dusty	Without ceiling	Complete	Government officer or employee of government offices	0	0	0	1	0	0	0	0		No	No			No
2022-11-10 17:00:02	2022-11-10 17:18:59		Yes	Bundibugyo	MS		Bundibugyo	B095	Burondo	0.8643885 30.1754068 671.4 4.98	0.864389	30.1754	671.4	4.98		Female	34	Anglican		Cohabitating/ Married		4	2	Yes	No	0		Primary school	Rural	15,001 – 40,000	Semi-permanent	Dusty	Without ceiling	Complete	Crop production	1	0	0	0	0	0	0	0		No	No			No
2022-11-10 06:49:01	2022-11-10 07:04:07		Yes	Bundibugyo	TE	2022-11-10	Bundibugyo	B041	Burondo	0.8634729 30.182553 940.1 4.76	0.863473	30.1826	940.1	4.76		Female	54	Anglican		Cohabitating/ Married		5	3	Yes	No	0		Primary school	Rural	15,001 – 40,000	Semi-permanent	Dusty	Without ceiling	Complete	Crop production	1	0	0	0	0	0	0	0		No	No			No
2022-11-10 08:45:48	2022-11-10 08:57:47		Yes	Bundibugyo	TE		Bundibugyo	B042	Burondo	0.8638167 30.1847867 1036.8 4.1	0.863817	30.1848	1036.8	4.1		Female	56	Anglican		Cohabitating/ Married		3	1	Yes	Yes	1	2	Never attended school	Rural	15,001 – 40,000	Semi-permanent	Dusty	Without ceiling	Complete	Crop production	1	0	0	0	0	0	0	0		No	No			No
2022-11-10 09:17:03	2022-11-10 09:28:43		Yes	Bundibugyo	TE		Bundibugyo	B043	Burondo	0.8641996 30.1847261 1042.3 4.92	0.8642	30.1847	1042.3	4.92		Male	29	Anglican		Cohabitating/ Married		14	8	Yes	Yes	1	2	Primary school	Rural	15,001 – 40,000	Semi-permanent	Dusty	Without ceiling	Complete	Crop production	1	0	0	0	0	0	0	0		Yes	Yes	2	Through the roof	No
2022-11-10 09:39:39	2022-11-10 09:51:23		Yes	Bundibugyo	TE		Bundibugyo	B044	Burondo	0.864315 30.1846215 1047.5 4.708	0.864315	30.1846	1047.5	4.708		Female	43	Anglican		Cohabitating/ Married		6	4	Yes	Yes	1	2	Primary school	Rural	15,001 – 40,000	Semi-permanent	Dusty	Without ceiling	Complete	Crop production	1	0	0	0	0	0	0	0		Yes	Yes	2	Through the roof	No
2022-11-10 09:51:39	2022-11-10 10:01:55		Yes	Bundibugyo	TE		Bundibugyo	B045	Burondo	0.8643023 30.1846882 1055.6 4.92	0.864302	30.1847	1055.6	4.92		Male	24	Anglican		Cohabitating/ Married		3	1	Yes	Yes	1	2	Never attended school	Rural	15,001 – 40,000	Semi-permanent	Dusty	Without ceiling	Complete	Self employed	0	0	1	0	0	0	0	0		Yes	Yes	2	Through the roof	No
2022-11-10 10:16:11	2022-11-10 10:24:58		Yes	Bundibugyo	TE		Bundibugyo	B046	Burondo	0.8642648 30.1846405 1053.6 4.6	0.864265	30.1846	1053.6	4.6		Male	65	Anglican		Cohabitating/ Married		3	1	Yes	Yes	1	2	Never attended school	Rural	15,001 – 40,000	Semi-permanent	Dusty	Without ceiling	Complete	Hunting	0	1	0	0	0	0	0	0		Yes	Yes	2	Through the roof	No
2022-11-10 10:27:51	2022-11-10 10:37:40		Yes	Bundibugyo	TE		Bundibugyo	B047	Burondo	0.8632668 30.1825851 951.3000000000001 5.0	0.863267	30.1826	951.3	5		Male	44	Anglican		Cohabitating/ Married		7	2	Yes	Yes	1	2	Primary school	Rural	15,001 – 40,000	Semi-permanent	Dusty	Without ceiling	Complete	Crop production	1	0	0	0	0	0	0	0		Yes	Yes	2	Through the roof	No
2022-11-10 10:58:41	2022-11-10 11:11:10		Yes	Bundibugyo	TE		Bundibugyo	B048	Burondo	0.8633068 30.1825551 945.4 4.9	0.863307	30.1826	945.4	4.9		Male	35	Anglican		Cohabitating/ Married		3	1	Yes	Yes	1	2	Never attended school	Rural	< 15,000	Semi-permanent	Dusty	Without ceiling	Complete	Crop production	1	0	0	0	0	0	0	0		Yes	Yes	2	Through the roof	No
2022-11-10 11:48:50	2022-11-10 11:59:39		Yes	Bundibugyo	TE		Bundibugyo	B049	Burondo	0.8633696 30.1827061 928.6 4.95	0.86337	30.1827	928.6	4.95		Female	74	Anglican		Cohabitating/ Married		6	4	Yes	Yes	1	2	Primary school	Rural	> 70,001	Semi-permanent	Dusty	Without ceiling	Complete	Crop production	1	0	0	0	0	0	0	0		Yes	Yes	2	Through the roof	No
2022-11-10 12:31:35	2022-11-10 12:37:59		Yes	Bundibugyo	TE		Bundibugyo	B050	Burondo	0.6785733 30.0634543 0.0 2299.999	0.678573	30.0635	0	2300		Female	37	Anglican		Cohabitating/ Married		6	3	Yes	Yes	1	2	Never attended school	Rural	15,001 – 40,000	Semi-permanent	Dusty	Without ceiling	Complete	Crop production	1	0	0	0	0	0	0	0		Yes	Yes	2	Through the roof	No
2022-11-10 18:43:15	2022-11-10 18:48:48		Yes	Bundibugyo	KH	2022-11-10	Bundibugyo	H41	Harugale	0.6681958 30.0381752 0.0 3599.999	0.668196	30.0382	0	3600		Male	56	Anglican		Cohabitating/ Married		3	2	Yes	Yes	1	2	Primary school	Rural	15,001 – 40,000	Semi-permanent	Dusty	Without ceiling	Complete	No occupation/ unemployed	0	0	0	0	1	0	0	0		Yes	Yes	2	Through the roof	No
2022-11-09 13:32:12	2022-11-10 06:11:24		Yes	Bundibugyo	MC	2022-11-10	Bundibugyo	083	Harugale	0.6679288 30.0396198 0.0 2599.999	0.667929	30.0396	0	2600		Male	34	Anglican		Cohabitating/ Married		7	4	Yes	Yes	6	2	Higher than undergraduate	Rural	> 70,001	Semi-permanent	Dusty	Without ceiling	Complete	Government officer or employee of government offices	0	0	0	1	0	0	0	0		Yes	Yes	2	Through the roof	No
2022-11-09 13:50:28	2022-11-10 06:16:09		Yes	Bundibugyo	MC	2022-11-09	Bundibugyo	H084	Harugale	0.6832873 30.0515376 0.0 4699.999	0.683287	30.0515	0	4700		Female	27	Anglican		Cohabitating/ Married		8	4	Yes	Yes	6	2	Primary school	Rural	> 70,001	Semi-permanent	Dusty	Without ceiling	Complete	Crop production	1	0	0	0	0	0	0	0		Yes	Yes	2	Through the roof	No
2022-11-09 14:18:30	2022-11-10 06:37:15		Yes	Bundibugyo	MC	2022-11-10	Bundibugyo	H085	Harugale	0.675487 30.0255339 0.0 4400.0	0.675487	30.0255	0	4400		Female	32	Anglican		Cohabitating/ Married		6	4	Yes	Yes	6	2	Primary school	Rural	> 70,001	Semi-permanent	Dusty	Without ceiling	Complete	Housewife	0	0	0	0	0	0	1	0		Yes	Yes	2	Through the roof	No
2022-11-09 14:29:21	2022-11-10 06:51:42		Yes	Bundibugyo	MC	2022-11-10	Bundibugyo	H086	Harugale	0.6086236 29.9850736 0.0 3500.0	0.608624	29.9851	0	3500		Female	41	Anglican		Cohabitating/ Married		11	7	Yes	Yes	6	2	Primary school	Rural	> 70,001	Semi-permanent	Dusty	Without ceiling	Complete	Market (food and animal trade)	0	0	0	0	0	1	0	0		Yes	Yes	2	Through the roof	No
2022-11-09 23:26:21	2022-11-10 15:48:48		Yes	Bundibugyo	MC	2022-11-10	Bundibugyo	H087	Harugale	0.6832873 30.0515376 0.0 4699.999	0.683287	30.0515	0	4700		Male	51	Anglican		Cohabitating/ Married		8	6	Yes	Yes	6	50	Undergraduate	Rural	> 70,001	Semi-permanent	Dusty	Without ceiling	Complete	Self employed	0	0	1	0	0	0	0	0		Yes	Yes	2	Through the roof	No
2022-11-09 23:27:35	2022-11-10 16:04:57		Yes	Bundibugyo	MC	2022-11-10	Bundibugyo	H088	Harugale	0.6786747 30.0486485 0.0 4599.999	0.678675	30.0486	0	4600		Male	32	Anglican		Cohabitating/ Married		13	9	Yes	Yes	6	50	Primary school	Rural	> 70,001	Semi-permanent	Dusty	Without ceiling	Complete	Crop production	1	0	0	0	0	0	0	0		Yes	Yes	50	Through the roof	No
2022-11-09 23:33:35	2022-11-10 20:45:55		Yes	Bundibugyo	MC	2022-11-10	Bundibugyo	H090	Harugale	0.6660841 30.007834 0.0 3599.999	0.666084	30.0078	0	3600		Male	43	Anglican		Cohabitating/ Married		16	12	Yes	Yes	6	50	Primary school	Rural	40,001 – 70,000	Semi-permanent	Dusty	Without ceiling	Complete	Crop production	1	0	0	0	0	0	0	0		Yes	Yes	50	Through the roof	No
2022-11-09 23:38:02	2022-11-10 20:54:18		Yes	Bundibugyo	MC	2022-11-10	Bundibugyo	H091	Harugale	0.6832873 30.0515376 0.0 4699.999	0.683287	30.0515	0	4700		Female	54	Anglican		Single		1	0	Yes	Yes	6	50	Primary school	Rural	40,001 – 70,000	Semi-permanent	Dusty	Without ceiling	Complete	Crop production	1	0	0	0	0	0	0	0		Yes	Yes	50	Through the roof	No
2022-11-09 23:40:41	2022-11-10 21:03:53		Yes	Bundibugyo	MC	2022-11-10	Bundibugyo	H092	Harugale	0.6832873 30.0515376 0.0 4699.999	0.683287	30.0515	0	4700		Female	52	Anglican		Cohabitating/ Married		5	3	Yes	Yes	6	50	Primary school	Rural	15,001 – 40,000	Semi-permanent	Dusty	Without ceiling	Complete	Housewife	0	0	0	0	0	0	1	0		Yes	Yes	50	Through the roof	No
2022-11-09 23:42:33	2022-11-10 21:11:05		Yes	Bundibugyo	MC	2022-11-10	Bundibugyo	H093	Harugale	0.6753575 30.0067503 0.0 3500.0	0.675358	30.0068	0	3500		Female	53	Anglican		Cohabitating/ Married		9	6	Yes	Yes	6	5	Primary school	Rural	15,001 – 40,000	Semi-permanent	Dusty	Without ceiling	Complete	Housewife	0	0	0	0	0	0	1	0		Yes	Yes	50	Through the roof	No
2022-11-09 23:29:01	2022-11-10 16:29:03		Yes	Bundibugyo	MC	2022-11-10	Bundibugyo	H089	Harugale	0.7998364 30.1443155 0.0 400.0	0.799836	30.1443	0	400		Male	62	Anglican		Cohabitating/ Married		5	3	Yes	Yes	10	5	Primary school	Rural	> 70,001	Semi-permanent	Dusty	Without ceiling	Complete	Crop production	1	0	0	0	0	0	0	0		Yes	Yes	5	Through the roof	No
2022-11-07 10:10:26	2022-11-11 16:53:21		Yes	Bundibugyo	BW	2022-11-07	Bundibugyo	N097	Ntandi	0.799571 30.1441289 0.0 500.0	0.799571	30.1441	0	500		Female	63	Anglican		Cohabitating/ Married		5	3	Yes	No	0		Primary school	Urban	40,001 – 70,000	Semi-permanent	Dusty	Without ceiling	Complete	Market (food and animal trade)	0	0	0	0	0	1	0	0		Yes	Yes	5	Through the roof	No
2022-11-07 10:48:52	2022-11-11 16:49:21		Yes	Bundibugyo	BW	2022-11-07	Bundibugyo	N098	Ntandi	0.7975349 30.1417893 0.0 2700.0	0.797535	30.1418	0	2700		Female	65	Anglican		Single		1	0	Yes	No	0		Primary school	Urban	15,001 – 40,000	Semi-permanent	Dusty	Without ceiling	Complete	Market (food and animal trade)	0	0	0	0	0	1	0	0		No	No			No
2022-11-07 11:15:32	2022-11-11 16:49:28		Yes	Bundibugyo	BW	2022-11-07	Bundibugyo	N099	Ntandi	0.8026861 30.142872 0.0 600.0	0.802686	30.1429	0	600		Female	46	Anglican		Cohabitating/ Married		4	2	Yes	No	0		Secondary school	Urban	15,001 – 40,000	Semi-permanent	Dusty	Without ceiling	Complete	Crop production	1	0	0	0	0	0	0	0		No	No			No
2022-11-07 11:54:03	2022-11-11 16:49:44		Yes	Bundibugyo	BW	2022-11-07	Bundibugyo	N0100	Ntandi	0.8021759 30.1421502 0.0 1200.0	0.802176	30.1422	0	1200		Male	36	Anglican		Cohabitating/ Married		4	1	Yes	Yes	10	5	Never attended school	Urban	< 15,000	Semi-permanent	Dusty	Without ceiling	Complete	Hunting	0	1	0	0	0	0	0	0		No	No			No
2022-11-07 12:16:33	2022-11-11 16:49:53		Yes	Bundibugyo	BW	2022-11-07	Bundibugyo	N0101	Ntandi	0.7995813 30.1439546 0.0 500.0	0.799581	30.144	0	500		Male	26	Anglican		Cohabitating/ Married		5	2	Yes	Yes	10	5	Primary school	Urban	< 15,000	Semi-permanent	Dusty	Without ceiling	Complete	Hunting	0	1	0	0	0	0	0	0		Yes	Yes	5	Through the roof	No
2022-11-07 12:29:15	2022-11-11 16:49:59		Yes	Bundibugyo	BW	2022-11-07	Bundibugyo	N0102	Ntandi	0.8021759 30.1421502 0.0 1200.0	0.802176	30.1422	0	1200		Male	28	Anglican		Cohabitating/ Married		8	3	Yes	No	0		Secondary school	Urban	15,001 – 40,000	Semi-permanent	Dusty	Without ceiling	Complete	Hunting	0	1	0	0	0	0	0	0		Yes	Yes	5	Through the roof	No
2022-11-07 12:54:40	2022-11-11 16:50:07		Yes	Bundibugyo	BW	2022-11-07	Bundibugyo	N0103	Ntandi	0.805799 30.1404366 714.724 3.9	0.805799	30.1404	714.724	3.9		Male	29	Anglican		Single		1	0	Yes	Yes	10	5	Never attended school	Urban	< 15,000	Semi-permanent	Dusty	Without ceiling	Complete	Hunting	0	1	0	0	0	0	0	0		No	No			No
2022-11-08 10:55:13	2022-11-11 16:50:15		Yes	Bundibugyo	BW	2022-11-08	Bundibugyo	N0104.	Ntandi	0.80322 30.1411051 659.822 3.9	0.80322	30.1411	659.822	3.9		Male	34	Anglican		Cohabitating/ Married		9	6	Yes	Yes	10	5	Primary school	Urban	15,001 – 40,000	Semi-permanent	Dusty	Without ceiling	Complete	Crop production	1	0	0	0	0	0	0	0		Yes	Yes	5	Through the roof	No
2022-11-08 11:56:00	2022-11-11 16:50:36		Yes	Bundibugyo	BW	2022-11-08	Bundibugyo	N0105	Ntandi	0.8042152 30.1406919 792.398 3.9	0.804215	30.1407	792.398	3.9		Female	35	Anglican		Single		6	2	Yes	Yes	10	5	Never attended school	Urban	< 15,000	Semi-permanent	Dusty	Without ceiling	Complete	Crop production	1	0	0	0	0	0	0	0		Yes	Yes	5	Through the roof	No
2022-11-08 14:03:59	2022-11-11 16:50:44		Yes	Bundibugyo	BW	2022-11-08	Bundibugyo	N0106	Ntandi	0.8047322 30.140514 797.797 3.9	0.804732	30.1405	797.797	3.9		Male	36	Anglican		Single		1	0	Yes	Yes	10	5	Secondary school	Urban	< 15,000	Semi-permanent	Dusty	Without ceiling	Complete	Student	0	0	0	0	0	0	0	1	0	Yes	Yes	5	Through the roof	No
2022-11-08 15:24:06	2022-11-11 16:50:53		Yes	Bundibugyo	BW	2022-11-08	Bundibugyo	N0108	Ntandi	0.8039371 30.1410663 692.53 3.9	0.803937	30.1411	692.53	3.9		Male	37	Anglican		Cohabitating/ Married		3	1	Yes	Yes	10	5	Secondary school	Urban	40,001 – 70,000	Semi-permanent	Dusty	Without ceiling	Complete	Government officer or employee of government offices	0	0	0	1	0	0	0	0		Yes	Yes	5	Through the roof	No
2022-11-08 16:23:59	2022-11-11 16:51:04		Yes	Bundibugyo	BW	2022-11-08	Bundibugyo	N0109	Ntandi	0.8041653 30.1410776 839.389 3.9	0.804165	30.1411	839.389	3.9		Female	38	Anglican		Cohabitating/ Married		7	3	Yes	No	0		Primary school	Urban	15,001 – 40,000	Semi-permanent	Dusty	Without ceiling	Complete	Crop production	1	0	0	0	0	0	0	0		Yes	Yes	5	Through the roof	No
2022-11-09 12:47:39	2022-11-11 16:51:11		Yes	Bundibugyo	BW	2022-11-09	Bundibugyo	N0111	Ntandi	0.803946 30.141107 709.427 3.9	0.803946	30.1411	709.427	3.9		Male	29	Anglican		Cohabitating/ Married		5	2	Yes	Yes	10	5	Primary school	Urban	< 15,000	Semi-permanent	Dusty	Without ceiling	Complete	Hunting	0	1	0	0	0	0	0	0		No	No			No
2022-11-09 13:07:56	2022-11-11 16:51:19		Yes	Bundibugyo	BW	2022-11-09	Bundibugyo	N0112	Ntandi	0.8039937 30.1412202 754.439 3.9	0.803994	30.1412	754.439	3.9		Female	39	Anglican		Single		1	0	Yes	Yes	10	5	Never attended school	Urban	< 15,000	Semi-permanent	Dusty	Without ceiling	Complete	Hunting	0	1	0	0	0	0	0	0		Yes	Yes	5	Through the roof	No
2022-11-09 13:25:45	2022-11-11 16:51:27		Yes	Bundibugyo	BW	2022-11-09	Bundibugyo	N0113	Ntandi	0.8040398 30.140702 678.783 3.9	0.80404	30.1407	678.783	3.9		Female	40	Anglican		Cohabitating/ Married		3	1	Yes	Yes	10	5	Primary school	Urban	< 15,000	Semi-permanent	Dusty	Without ceiling	Complete	Crop production	1	0	0	0	0	0	0	0		Yes	Yes	5	Through the roof	No
2022-11-09 13:41:29	2022-11-11 16:51:39		Yes	Bundibugyo	BW	2022-11-09	Bundibugyo	N0114	Ntandi	0.8043229 30.1410423 908.433 3.9	0.804323	30.141	908.433	3.9		Male	27	Anglican		Single		1	0	No	No	0		Secondary school	Urban	40,001 – 70,000	Semi-permanent	Dusty	Without ceiling	Complete	Student	0	0	0	0	0	0	0	1	0	Yes	Yes	5	Through the roof	No
2022-11-09 13:43:36	2022-11-11 16:51:46		Yes	Bundibugyo	BW	2022-11-09	Bundibugyo	N0113	Ntandi	0.803962 30.1411955 725.359 3.9	0.803962	30.1412	725.359	3.9		Male	28	Anglican		Cohabitating/ Married		9	4	Yes	No	0		Secondary school	Urban	40,001 – 70,000	Semi-permanent	Dusty	Without ceiling	Complete	Hunting	0	1	0	0	0	0	0	0		No	No			No
2022-11-09 14:20:52	2022-11-11 16:51:54		Yes	Bundibugyo	BW	2022-11-09	Bundibugyo	N0114	Ntandi	0.803781 30.1411921 739.677 3.9	0.803781	30.1412	739.677	3.9		Female	29	Anglican		Cohabitating/ Married		4	2	Yes	No	0		Primary school	Urban	15,001 – 40,000	Semi-permanent	Dusty	Without ceiling	Complete	Market (food and animal trade)	0	0	0	0	0	1	0	0		No	No			No
2022-11-09 14:40:47	2022-11-11 16:52:03		Yes	Bundibugyo	BW	2022-11-09	Bundibugyo	N0115	Ntandi	0.8005089 30.1402317 705.483 3.9	0.800509	30.1402	705.483	3.9		Male	30	Anglican		Divorced/ Separated/ Widowed		1	0	Yes	Yes	12	5	Primary school	Urban	15,001 – 40,000	Semi-permanent	Dusty	Without ceiling	Complete	Hunting	0	1	0	0	0	0	0	0		No	No			No
2022-11-09 14:55:48	2022-11-11 16:52:10		Yes	Bundibugyo	BW	2022-11-09	Bundibugyo	N0116	Ntandi	0.8004844 30.1402319 705.58 3.9	0.800484	30.1402	705.58	3.9		Male	31	Anglican		Cohabitating/ Married		4	1	Yes	Yes	12	5	Primary school	Urban	15,001 – 40,000	Semi-permanent	Dusty	Without ceiling	Complete	Crop production	1	0	0	0	0	0	0	0		Yes	Yes	5	Through the roof	No
2022-11-09 15:16:56	2022-11-11 16:52:17		Yes	Bundibugyo	BW	2022-11-09	Bundibugyo	N0116	Ntandi	0.8015246 30.1407426 704.437 3.9	0.801525	30.1407	704.437	3.9		Male	33	Anglican		Cohabitating/ Married		5	2	Yes	No	0		Secondary school	Urban	40,001 – 70,000	Semi-permanent	Dusty	Without ceiling	Complete	Government officer or employee of government offices	0	0	0	1	0	0	0	0		Yes	Yes	5	Through the roof	No
2022-11-09 15:43:52	2022-11-11 16:52:23		Yes	Bundibugyo	BW	2022-11-09	Bundibugyo	N117	Ntandi	0.8015573 30.1407562 707.16 3.9	0.801557	30.1408	707.16	3.9		Male	56	Anglican		Cohabitating/ Married		1	0	Yes	No	0		Secondary school	Urban	40,001 – 70,000	Semi-permanent	Dusty	Without ceiling	Complete	Government officer or employee of government offices	0	0	0	1	0	0	0	0		No	No			No
2022-11-09 16:21:52	2022-11-11 16:52:30		Yes	Bundibugyo	BW	2022-11-09	Bundibugyo	N0118	Ntandi	0.8039035 30.1409998 653.569 3.9	0.803903	30.141	653.569	3.9		Male	67	Anglican		Single		1	0	Yes	No	0		Secondary school	Urban	< 15,000	Semi-permanent	Dusty	Without ceiling	Complete	Student	0	0	0	0	0	0	0	1	0	No	No			No
2022-11-09 16:43:28	2022-11-11 16:56:02		Yes	Bundibugyo	BW	2022-11-09	Bundibugyo	N0120	Ntandi	0.8039244 30.1408682 697.256 3.9	0.803924	30.1409	697.256	3.9		Male	44	Anglican		Single		1	0	Yes	Yes	12	5	Secondary school	Urban	< 15,000	Semi-permanent	Dusty	Without ceiling	Complete	Student	0	0	0	0	0	0	0	1	0	No	No			No
2022-11-09 16:52:19	2022-11-11 16:55:48		Yes	Bundibugyo	BW	2022-11-09	Bundibugyo	N0121	Ntandi	0.8040172 30.1408041 667.204 3.9	0.804017	30.1408	667.204	3.9		Male	23	Anglican		Cohabitating/ Married		4	2	Yes	Yes	2	5	Primary school	Urban	15,001 – 40,000	Semi-permanent	Dusty	Without ceiling	Complete	Hunting	0	1	0	0	0	0	0	0		Yes	Yes	5	Through the roof	No
2022-11-09 17:00:42	2022-11-11 16:55:29		Yes	Bundibugyo	BW	2022-11-09	Bundibugyo	N0122	Ntandi	0.8040129 30.1409599 735.864 3.9	0.804013	30.141	735.864	3.9		Male	34	Anglican		Cohabitating/ Married		9	4	Yes	Yes	2	5	Primary school	Urban	15,001 – 40,000	Semi-permanent	Dusty	Without ceiling	Incomplete	Crop production	1	0	0	0	0	0	0	0		Yes	Yes	5	Through the roof	No
2022-11-09 17:07:49	2022-11-11 16:48:53		Yes	Bundibugyo	BW	2022-11-09	Bundibugyo	N0123	Ntandi	0.8040078 30.1410623 755.581 3.9	0.804008	30.1411	755.581	3.9		Male	54	Anglican		Single		1	2	Yes	Yes	2	5	Never attended school	Urban	< 15,000	Semi-permanent	Dusty	Without ceiling	Incomplete	Hunting	0	1	0	0	0	0	0	0		Yes	Yes	5	Through the roof	No
2022-11-09 17:15:16	2022-11-11 16:48:39		Yes	Bundibugyo	BW	2022-11-09	Bundibugyo	N0124	Ntandi	0.7799936 30.0768142 0.0 3799.999	0.779994	30.0768	0	3800		Male	56	Anglican		Single		1	0	Yes	Yes	2	5	Secondary school	Urban	15,001 – 40,000	Semi-permanent	Dusty	Without ceiling	Incomplete	Student	0	0	0	0	0	0	0	1	0	Yes	Yes	5	Through the roof	No
2022-11-08 14:57:13	2022-11-11 18:15:40		Yes	Bundibugyo	BW	2022-11-08	Bundibugyo	N0107	Ntandi	0.7799936 30.0768142 0.0 3799.999	0.779994	30.0768	0	3800		Female	29	Anglican		Cohabitating/ Married		3	1	Yes	Yes	2	5	Vocational school	Urban	15,001 – 40,000	Semi-permanent	Dusty	Without ceiling	Incomplete	Market (food and animal trade)	0	0	0	0	0	1	0	0		Yes	Yes	5	Through the roof	No
2022-11-09 12:32:06	2022-11-11 18:15:48		Yes	Bundibugyo	BW	2022-11-09	Bundibugyo	N0110	Ntandi	0.7980874 30.1053349 0.0 3000.0	0.798087	30.1053	0	3000		Male	43	Anglican		Single		1	0	Yes	Yes	2	5	Never attended school	Urban	< 15,000	Semi-permanent	Dusty	Without ceiling	Incomplete	Hunting	0	1	0	0	0	0	0	0		Yes	Yes	5	Through the roof	No
2022-11-09 16:08:03	2022-11-11 18:15:55		Yes	Bundibugyo	BW	2022-11-09	Bundibugyo	N0117	Ntandi	0.7980567 30.1410675 0.0 2599.999	0.798057	30.1411	0	2600		Male	24	Anglican		Cohabitating/ Married		8	3	Yes	Yes	2	10	Primary school	Urban	15,001 – 40,000	Semi-permanent	Dusty	Without ceiling	Incomplete	Crop production	1	0	0	0	0	0	0	0		Yes	Yes	5	Through the roof	No
2022-11-09 16:33:40	2022-11-11 18:16:08		Yes	Bundibugyo	BW	2022-11-09	Bundibugyo	N0119	Ntandi	0.845781 30.173358 689.1 4.9	0.845781	30.1734	689.1	4.9		Female	65	Anglican		Cohabitating/ Married		7	3	Yes	Yes	2	10	Primary school	Urban	40,001 – 70,000	Semi-permanent	Dusty	Without ceiling	Incomplete	Market (food and animal trade)	0	0	0	0	0	1	0	0		Yes	Yes	10	Through the roof	No
2022-11-11 10:15:56	2022-11-11 10:28:35		Yes	Bundibugyo	MS	2022-11-11	Bundibugyo	B096	Burondo	0.8458735 30.1732242 706.8 4.68	0.845873	30.1732	706.8	4.68		Female	44	Anglican		Cohabitating/ Married		9	6	Yes	Yes	2	10	Secondary school	Rural	15,001 – 40,000	Semi-permanent	Cemented	Without ceiling	Incomplete	Crop production	1	0	0	0	0	0	0	0		Yes	Yes	10	Through the roof	No
2022-11-11 10:28:46	2022-11-11 10:47:26		Yes	Bundibugyo	MS	2022-11-11	Bundibugyo	B097	Burondo	0.8457228 30.1731943 694.7 5.0	0.845723	30.1732	694.7	5		Male	35	Anglican		Cohabitating/ Married		5	2	Yes	No	0		Primary school	Rural	15,001 – 40,000	Semi-permanent	Cemented	Without ceiling	Incomplete	Crop production	1	0	0	0	0	0	0	0		Yes	Yes	10	Through the roof	No
2022-11-11 10:47:36	2022-11-11 11:02:08		Yes	Bundibugyo	MS	2022-11-11	Bundibugyo	B098	Burondo	0.8666651 30.1740493 689.6 4.933	0.866665	30.174	689.6	4.933		Male	74	Anglican		Cohabitating/ Married		8	3	Yes	No	0		Primary school	Rural	15,001 – 40,000	Semi-permanent	Cemented	Without ceiling	Incomplete	Market (food and animal trade)	0	0	0	0	0	1	0	0		No	No			No
2022-11-11 12:51:29	2022-11-11 13:10:38		Yes	Bundibugyo	MS	2022-11-11	Bundibugyo	B099	Burondo	0.6645891 30.0388975 0.0 3099.999	0.664589	30.0389	0	3100		Female	37	Anglican		Cohabitating/ Married		4	1	Yes	No	0		Primary school	Rural	15,001 – 40,000	Semi-permanent	Cemented	Without ceiling	Incomplete	Government officer or employee of government offices	0	0	0	1	0	0	0	0		No	No			No
2022-11-09 23:43:15	2022-11-11 09:34:12		Yes	Bundibugyo	MC	2022-11-11	Bundibugyo	H094	Harugale	0.7076739 30.0616488 0.0 2500.0	0.707674	30.0616	0	2500		Female	56	Anglican		Cohabitating/ Married		7	5	Yes	Yes	2	10	Primary school	Rural	15,001 – 40,000	Semi-permanent	Cemented	Without ceiling	Incomplete	Housewife	0	0	0	0	0	0	1	0		No	No			No
2022-11-09 23:43:38	2022-11-11 10:04:32		Yes	Bundibugyo	MC	2022-11-11	Bundibugyo	H095	Harugale	0.6633294 30.0349247 0.0 2799.999	0.663329	30.0349	0	2800		Female	34	Anglican		Cohabitating/ Married		5	3	Yes	Yes	2	10	Primary school	Rural	40,001 – 70,000	Semi-permanent	Cemented	Without ceiling	Incomplete	Crop production	1	0	0	0	0	0	0	0		Yes	Yes	10	Through the roof	No
2022-11-09 23:45:01	2022-11-11 19:41:14		Yes	Bundibugyo	MC	2022-11-11	Bundibugyo	H096	Harugale	0.6645891 30.0388975 0.0 3099.999	0.664589	30.0389	0	3100		Male	27	Anglican		Cohabitating/ Married		13	7	Yes	Yes	2	10	Secondary school	Rural	> 70,001	Semi-permanent	Cemented	Without ceiling	Incomplete	Self employed	0	0	1	0	0	0	0	0		Yes	Yes	10	Through the roof	No
2022-11-09 23:45:32	2022-11-11 19:52:07		Yes	Bundibugyo	MC	2022-11-11	Bundibugyo	H097	Harugale	0.6658851 30.0374529 0.0 3099.999	0.665885	30.0375	0	3100		Female	32	Anglican		Cohabitating/ Married		9	5	Yes	Yes	2	10	Secondary school	Rural	40,001 – 70,000	Semi-permanent	Cemented	Without ceiling	Incomplete	Housewife	0	0	0	0	0	0	1	0		Yes	Yes	10	Through the roof	No
2022-11-09 23:46:59	2022-11-11 20:09:46		Yes	Bundibugyo	MC		Bundibugyo	H098	Harugale	0.6660841 30.007834 0.0 3599.999	0.666084	30.0078	0	3600		Female	41	Anglican		Cohabitating/ Married		9	6	Yes	Yes	2	10	Undergraduate	Rural	> 70,001	Semi-permanent	Cemented	Without ceiling	Incomplete	Government officer or employee of government offices	0	0	0	1	0	0	0	0		Yes	Yes	10	Through the roof	No
2022-11-09 23:47:43	2022-11-11 21:06:22		Yes	Bundibugyo	MC	2022-11-11	Bundibugyo	H099	Harugale	0.6645891 30.0388975 0.0 3099.999	0.664589	30.0389	0	3100		Male	51	Anglican		Single		8	5	Yes	Yes	2	10	Secondary school	Rural	< 15,000	Semi-permanent	Cemented	Without ceiling	Incomplete	Student	0	0	0	0	0	0	0	1	0	Yes	Yes	10	Through the roof	No
2022-11-09 23:48:35	2022-11-11 21:13:32		Yes	Bundibugyo	MC	2022-11-11	Bundibugyo	H100	Harugale	0.6645891 30.0388975 0.0 3099.999	0.664589	30.0389	0	3100		Female	32	Anglican		Divorced/ Separated/ Widowed		6	5	Yes	Yes	2	10	Primary school	Rural	> 70,001	Temporary	Cemented	Without ceiling	Incomplete	Crop production	1	0	0	0	0	0	0	0		Yes	Yes	10	Through the roof	No
2022-11-09 23:49:24	2022-11-11 21:30:16		Yes	Bundibugyo	MC	2022-11-11	Bundibugyo	H101	Harugale	0.6086236 29.9850736 0.0 3500.0	0.608624	29.9851	0	3500		Male	43	Anglican		Cohabitating/ Married		6	3	Yes	Yes	5	10	Primary school	Rural	> 70,001	Temporary	Cemented	Without ceiling	Incomplete	Self employed	0	0	1	0	0	0	0	0		Yes	Yes	10	Through the roof	No
2022-11-09 23:49:56	2022-11-11 21:40:15		Yes	Bundibugyo	MC	2022-11-11	Bundibugyo	H102	Harugale	0.6645891 30.0388975 0.0 3099.999	0.664589	30.0389	0	3100		Female	54	Anglican		Divorced/ Separated/ Widowed		8	5	Yes	Yes	5	10	Never attended school	Rural	< 15,000	Temporary	Cemented	Without ceiling	Incomplete	No occupation/ unemployed	0	0	0	0	1	0	0	0		Yes	Yes	10	Through the roof	No
2022-11-10 12:13:12	2022-11-11 21:48:55		Yes	Bundibugyo	MC	2022-11-11	Bundibugyo	H0103	Harugale	0.6674097 30.002054 0.0 3799.999	0.66741	30.0021	0	3800		Male	52	Anglican		Cohabitating/ Married		2	0	Yes	Yes	5	10	Primary school	Rural	> 70,001	Temporary	Dusty	Without ceiling	Incomplete	Hunting	0	1	0	0	0	0	0	0		Yes	Yes	10	Through the roof	No
2022-11-10 12:23:44	2022-11-11 21:56:54		Yes	Bundibugyo	MC	2022-11-11	Bundibugyo	H0104	Harugale	0.666135 30.0002476 0.0 3700.0	0.666135	30.0002	0	3700		Male	53	Anglican		Cohabitating/ Married		5	3	Yes	Yes	5	10	Primary school	Rural	15,001 – 40,000	Temporary	Dusty	Without ceiling	Incomplete	Hunting	0	1	0	0	0	0	0	0		Yes	Yes	10	Through the roof	No
2022-11-10 12:31:19	2022-11-11 22:07:05		Yes	Bundibugyo	MC	2022-11-11	Bundibugyo	H0105	Harugale	0.6786747 30.0486485 0.0 4599.999	0.678675	30.0486	0	4600		Male	62	Anglican		Single		2	0	Yes	Yes	5	10	Primary school	Rural	< 15,000	Temporary	Dusty	Without ceiling	Complete	Hunting	0	1	0	0	0	0	0	0		Yes	Yes	10	Through the roof	No
2022-11-10 12:35:56	2022-11-11 22:18:03		Yes	Bundibugyo	MC	2022-11-11	Bundibugyo	H106	Harugale	0.802173 30.1425111 0.0 2200.0	0.802173	30.1425	0	2200		Male	63	Anglican		Divorced/ Separated/ Widowed		6	5	Yes	Yes	5	10	Secondary school	Rural	> 70,001	Temporary	Dusty	Without ceiling	Complete	Crop production	1	0	0	0	0	0	0	0		Yes	Yes	10	Through the roof	No
2022-11-07 08:23:08	2022-11-13 19:00:11		Yes	Bundibugyo	MSA	2022-11-08	Bundibugyo	N033.	Ntandi	0.7970365 30.139624 0.0 3299.999	0.797037	30.1396	0	3300		Male	65	Anglican		Cohabitating/ Married		3	1	Yes	Yes	5	10	Primary school	Urban	15,001 – 40,000	Temporary	Dusty	Without ceiling	Complete	Crop production	1	0	0	0	0	0	0	0		Yes	Yes	10	Through the roof	No
2022-11-07 10:34:16	2022-11-13 19:00:34		Yes	Bundibugyo	MSA	2022-11-08	Bundibugyo	N034	Ntandi	0.7970365 30.139624 0.0 3299.999	0.797037	30.1396	0	3300		Male	46	Anglican		Cohabitating/ Married		5	3	Yes	Yes	5	10	Primary school	Urban	15,001 – 40,000	Temporary	Dusty	Without ceiling	Complete	No occupation/ unemployed	0	0	0	0	1	0	0	0		Yes	Yes	10	Through the roof	No
2022-11-07 11:24:45	2022-11-13 19:00:48		Yes	Bundibugyo	MSA	2022-11-08	Bundibugyo	N035	Ntandi	0.8034631 30.1425111 0.0 2500.0	0.803463	30.1425	0	2500		Female	36	Anglican		Cohabitating/ Married		4	2	Yes	Yes	5	10	Primary school	Urban	< 15,000	Temporary	Dusty	Without ceiling	Complete	No occupation/ unemployed	0	0	0	0	1	0	0	0		Yes	Yes	10	Through the roof	No
2022-11-07 12:42:06	2022-11-12 09:05:53		Yes	Bundibugyo	MSA	2022-11-07	Bundibugyo	N036	Ntandi	0.802173 30.1425111 0.0 2200.0	0.802173	30.1425	0	2200		Male	26	Anglican		Cohabitating/ Married		1	0	Yes	Yes	5	10	Never attended school	Urban	15,001 – 40,000	Temporary	Dusty	Without ceiling	Complete	Hunting	0	1	0	0	0	0	0	0		Yes	Yes	10	Through the roof	No
2022-11-07 13:08:56	2022-11-12 09:07:37		Yes	Bundibugyo	MSA	2022-11-07	Bundibugyo	N037	Ntandi	0.7970365 30.139624 0.0 3299.999	0.797037	30.1396	0	3300		Male	28	Anglican		Cohabitating/ Married		3	1	Yes	Yes	5	10	Secondary school	Urban	40,001 – 70,000	Temporary	Dusty	Without ceiling	Complete	No occupation/ unemployed	0	0	0	0	1	0	0	0		Yes	Yes	10	Through the roof	No
2022-11-07 16:28:40	2022-11-12 09:08:53		Yes	Bundibugyo	MSA	2022-11-07	Bundibugyo	N038	Ntandi	0.8034631 30.1425111 0.0 2500.0	0.803463	30.1425	0	2500		Male	29	Anglican		Cohabitating/ Married		5	3	Yes	Yes	5	10	Secondary school	Urban	40,001 – 70,000	Temporary	Dusty	Without ceiling	Complete	Self employed	0	0	1	0	0	0	0	0		Yes	Yes	10	Through the roof	No
2022-11-07 17:07:21	2022-11-12 09:09:57		Yes	Bundibugyo	MSA	2022-11-07	Bundibugyo	N039	Ntandi	0.7970365 30.139624 0.0 3299.999	0.797037	30.1396	0	3300		Male	34	Anglican		Cohabitating/ Married		5	3	Yes	Yes	5	10	Vocational school	Urban	15,001 – 40,000	Temporary	Dusty	Without ceiling	Complete	Hunting	0	1	0	0	0	0	0	0		Yes	Yes	10	Through the roof	No
2022-11-07 17:27:08	2022-11-12 09:11:56		Yes	Bundibugyo	MSA	2022-11-07	Bundibugyo	N040	Ntandi	0.802173 30.1425111 0.0 2200.0	0.802173	30.1425	0	2200		Male	35	Anglican		Cohabitating/ Married		4	2	Yes	Yes	5	10	Undergraduate	Urban	40,001 – 70,000	Temporary	Dusty	Without ceiling	Complete	Crop production	1	0	0	0	0	0	0	0		Yes	Yes	10	Through the roof	No
2022-11-07 17:52:38	2022-11-12 09:15:37		Yes	Bundibugyo	MSA	2022-11-07	Bundibugyo	N041	Ntandi	0.7970365 30.139624 0.0 3299.999	0.797037	30.1396	0	3300		Male	36	Anglican		Single		1	0	Yes	Yes	5	10	Never attended school	Urban	< 15,000	Temporary	Dusty	Without ceiling	Complete	No occupation/ unemployed	0	0	0	0	1	0	0	0		Yes	Yes	10	Through the roof	No
2022-11-07 18:13:36	2022-11-12 09:16:41		Yes	Bundibugyo	MSA	2022-11-07	Bundibugyo	N042	Ntandi	0.7970365 30.139624 0.0 3299.999	0.797037	30.1396	0	3300		Male	37	Anglican		Divorced/ Separated/ Widowed		10	9	Yes	Yes	5	10	Never attended school	Urban	15,001 – 40,000	Temporary	Dusty	Without ceiling	Complete	No occupation/ unemployed	0	0	0	0	1	0	0	0		Yes	Yes	10	Through the roof	No
2022-11-08 08:05:45	2022-11-12 09:18:01		Yes	Bundibugyo	MSA	2022-11-08	Bundibugyo	N043	Ntandi	0.8034631 30.1425111 0.0 2500.0	0.803463	30.1425	0	2500		Female	38	Anglican		Cohabitating/ Married		3	0	Yes	Yes	5	10	Never attended school	Urban	15,001 – 40,000	Temporary	Dusty	Without ceiling	Complete	No occupation/ unemployed	0	0	0	0	1	0	0	0		Yes	Yes	10	Through the roof	No
2022-11-08 08:41:32	2022-11-12 09:18:55		Yes	Bundibugyo	MSA	2022-11-08	Bundibugyo	N044	Ntandi	0.7970365 30.139624 0.0 3299.999	0.797037	30.1396	0	3300		Female	29	Anglican		Cohabitating/ Married		7	5	Yes	Yes	5	10	Primary school	Urban	15,001 – 40,000	Temporary	Dusty	Without ceiling	Complete	No occupation/ unemployed	0	0	0	0	1	0	0	0		Yes	Yes	10	Through the roof	No
2022-11-08 09:13:44	2022-11-12 09:19:55		Yes	Bundibugyo	MSA	2022-11-08	Bundibugyo	N045	Ntandi	0.7970365 30.139624 0.0 3299.999	0.797037	30.1396	0	3300		Male	39	Anglican		Cohabitating/ Married		6	3	Yes	Yes	5	10	Secondary school	Urban	40,001 – 70,000	Temporary	Dusty	Without ceiling	Complete	Crop production	1	0	0	0	0	0	0	0		Yes	Yes	10	Through the roof	No
2022-11-08 09:48:58	2022-11-12 09:53:55		Yes	Bundibugyo	MSA	2022-11-09	Bundibugyo	N046	Ntandi	0.802173 30.1425111 0.0 2200.0	0.802173	30.1425	0	2200		Female	40	Anglican		Single		6	5	Yes	Yes	5	10	Primary school	Urban	15,001 – 40,000	Temporary	Dusty	Without ceiling	Complete	No occupation/ unemployed	0	0	0	0	1	0	0	0		Yes	Yes	10	Through the roof	No
2022-11-09 08:33:21	2022-11-12 11:22:31		Yes	Bundibugyo	MSA	2022-11-09	Bundibugyo	N047	Ntandi	0.8034631 30.1425111 0.0 2500.0	0.803463	30.1425	0	2500		Male	27	Anglican		Cohabitating/ Married		5	3	Yes	Yes	5	10	Primary school	Urban	40,001 – 70,000	Temporary	Dusty	Without ceiling	Complete	Self employed	0	0	1	0	0	0	0	0		Yes	Yes	10	Through the roof	No
2022-11-09 12:01:51	2022-11-12 11:23:44		Yes	Bundibugyo	MSA	2022-11-09	Bundibugyo	N048	Ntandi	0.7970365 30.139624 0.0 3299.999	0.797037	30.1396	0	3300		Female	28	Anglican		Cohabitating/ Married		7	5	Yes	Yes	5	10	Secondary school	Urban	40,001 – 70,000	Temporary	Dusty	Without ceiling	Complete	Self employed	0	0	1	0	0	0	0	0		Yes	Yes	10	Through the roof	No
2022-11-09 12:16:46	2022-11-12 11:24:50		Yes	Bundibugyo	MSA	2022-11-09	Bundibugyo	N049	Ntandi	0.7970365 30.139624 0.0 3299.999	0.797037	30.1396	0	3300		Female	29	Anglican		Cohabitating/ Married		4	3	Yes	Yes	5	10	Never attended school	Urban	15,001 – 40,000	Temporary	Dusty	Without ceiling	Complete	No occupation/ unemployed	0	0	0	0	1	0	0	0		Yes	Yes	10	Through the roof	No
2022-11-09 12:33:04	2022-11-12 11:26:10		Yes	Bundibugyo	MSA	2022-11-09	Bundibugyo	N050	Ntandi	0.802173 30.1425111 0.0 2200.0	0.802173	30.1425	0	2200		Male	30	Anglican		Cohabitating/ Married		7	5	Yes	Yes	5	10	Secondary school	Urban	40,001 – 70,000	Semi-permanent	Cemented	Without ceiling	Complete	Market (food and animal trade)	0	0	0	0	0	1	0	0		Yes	Yes	10	Through the roof	No
2022-11-09 13:05:13	2022-11-12 11:29:36		Yes	Bundibugyo	MSA	2022-11-09	Bundibugyo	N051	Ntandi	0.7970365 30.139624 0.0 3299.999	0.797037	30.1396	0	3300		Male	31	Anglican		Cohabitating/ Married		6	4	Yes	Yes	5	10	Never attended school	Urban	15,001 – 40,000	Semi-permanent	Cemented	Without ceiling	Complete	No occupation/ unemployed	0	0	0	0	1	0	0	0		Yes	Yes	10	Through the roof	No
2022-11-09 13:23:16	2022-11-12 11:31:13		Yes	Bundibugyo	MSA	2022-11-09	Bundibugyo	N052	Ntandi	0.7970365 30.139624 0.0 3299.999	0.797037	30.1396	0	3300		Male	33	Anglican		Cohabitating/ Married		6	4	Yes	Yes	5	10	Secondary school	Urban	15,001 – 40,000	Semi-permanent	Cemented	Without ceiling	Complete	No occupation/ unemployed	0	0	0	0	1	0	0	0		Yes	Yes	10	Through the roof	No
2022-11-09 13:51:26	2022-11-12 11:32:55		Yes	Bundibugyo	MSA	2022-11-09	Bundibugyo	N053	Ntandi	0.7970365 30.139624 0.0 3299.999	0.797037	30.1396	0	3300		Female	56	Anglican		Cohabitating/ Married		6	4	Yes	Yes	5	10	Never attended school	Urban	15,001 – 40,000	Semi-permanent	Cemented	Without ceiling	Complete	No occupation/ unemployed	0	0	0	0	1	0	0	0		Yes	Yes	10	Through the roof	No
2022-11-09 14:12:09	2022-11-12 11:36:26		Yes	Bundibugyo	MSA	2022-11-09	Bundibugyo	N054	Ntandi	0.7970365 30.139624 0.0 3299.999	0.797037	30.1396	0	3300		Male	67	Anglican		Cohabitating/ Married		5	3	Yes	Yes	5	10	Secondary school	Urban	40,001 – 70,000	Semi-permanent	Cemented	Without ceiling	Complete	Crop production	1	0	0	0	0	0	0	0		Yes	Yes	10	Through the roof	No
2022-11-09 14:29:08	2022-11-12 11:42:30		Yes	Bundibugyo	MSA	2022-11-09	Bundibugyo	N055	Ntandi	0.8034631 30.1425111 0.0 2500.0	0.803463	30.1425	0	2500		Female	44	Anglican		Divorced/ Separated/ Widowed		7	3	Yes	Yes	5	10	Secondary school	Urban	15,001 – 40,000	Semi-permanent	Cemented	Without ceiling	Complete	No occupation/ unemployed	0	0	0	0	1	0	0	0		Yes	Yes	10	Through the roof	No
2022-11-09 14:41:44	2022-11-12 11:49:15		Yes	Bundibugyo	MSA	2022-11-09	Bundibugyo	N056	Ntandi	0.7970365 30.139624 0.0 3299.999	0.797037	30.1396	0	3300		Female	23	Anglican		Cohabitating/ Married		10	7	Yes	Yes	5	10	Never attended school	Urban	15,001 – 40,000	Semi-permanent	Cemented	Without ceiling	Complete	No occupation/ unemployed	0	0	0	0	1	0	0	0		Yes	Yes	10	Through the roof	No
2022-11-09 15:01:02	2022-11-12 11:53:22		Yes	Bundibugyo	MSA	2022-11-09	Bundibugyo	N057	Ntandi	0.7970365 30.139624 0.0 3299.999	0.797037	30.1396	0	3300		Female	34	Anglican		Cohabitating/ Married		5	3	Yes	Yes	5	10	Never attended school	Urban	15,001 – 40,000	Semi-permanent	Cemented	Without ceiling	Complete	No occupation/ unemployed	0	0	0	0	1	0	0	0		Yes	Yes	10	Through the roof	No
2022-11-09 17:12:44	2022-11-12 12:00:50		Yes	Bundibugyo	MSA	2022-11-09	Bundibugyo	N058	Ntandi	0.7970365 30.139624 0.0 3299.999	0.797037	30.1396	0	3300		Male	54	Anglican		Cohabitating/ Married		4	2	Yes	Yes	5	10	Primary school	Urban	15,001 – 40,000	Permanent	Cemented	With ceiling	Complete	No occupation/ unemployed	0	0	0	0	1	0	0	0		Yes	Yes	10	Through the roof	No
2022-11-09 17:30:10	2022-11-13 19:02:14		Yes	Bundibugyo	MSA	2022-11-10	Bundibugyo	N059	Ntandi	0.7970365 30.139624 0.0 3299.999	0.797037	30.1396	0	3300		Female	56	Anglican		Divorced/ Separated/ Widowed		3	1	Yes	Yes	5	10	Never attended school	Urban	< 15,000	Permanent	Cemented	With ceiling	Complete	No occupation/ unemployed	0	0	0	0	1	0	0	0		Yes	Yes	10	Through the roof	No
2022-11-10 10:15:22	2022-11-12 12:15:38		Yes	Bundibugyo	MSA	2022-11-10	Bundibugyo	N060	Ntandi	0.7970365 30.139624 0.0 3299.999	0.797037	30.1396	0	3300		Female	29	Anglican		Cohabitating/ Married		12	10	Yes	Yes	5	10	Never attended school	Urban	40,001 – 70,000	Permanent	Cemented	With ceiling	Complete	No occupation/ unemployed	0	0	0	0	1	0	0	0		Yes	Yes	10	Through the roof	No
2022-11-10 10:32:00	2022-11-13 19:01:53		Yes	Bundibugyo	MSA	2022-11-13	Bundibugyo	N061	Ntandi	0.8034631 30.1425111 0.0 2500.0	0.803463	30.1425	0	2500		Male	43	Anglican		Cohabitating/ Married		6	3	Yes	Yes	5	10	Primary school	Urban	15,001 – 40,000	Permanent	Cemented	With ceiling	Complete	No occupation/ unemployed	0	0	0	0	1	0	0	0		Yes	Yes	10	Through the roof	No
2022-11-10 10:46:29	2022-11-12 12:23:55		Yes	Bundibugyo	MSA	2022-11-10	Bundibugyo	N062	Ntandi	0.7970365 30.139624 0.0 3299.999	0.797037	30.1396	0	3300		Female	24	Anglican		Cohabitating/ Married		4	2	Yes	Yes	5	10	Never attended school	Urban	15,001 – 40,000	Permanent	Cemented	With ceiling	Complete	No occupation/ unemployed	0	0	0	0	1	0	0	0		Yes	Yes	10	Through the roof	No
2022-11-10 11:00:22	2022-11-13 19:01:25		Yes	Bundibugyo	MSA	2022-11-13	Bundibugyo	N063	Ntandi	0.7970365 30.139624 0.0 3299.999	0.797037	30.1396	0	3300		Female	65	Anglican		Cohabitating/ Married			11	Yes	Yes	5	10	Primary school	Urban	40,001 – 70,000	Permanent	Cemented	With ceiling	Complete	No occupation/ unemployed	0	0	0	0	1	0	0	0		Yes	Yes	10	Through the roof	No
2022-11-10 11:18:00	2022-11-13 19:01:07		Yes	Bundibugyo	MSA	2022-11-13	Bundibugyo	N064	Ntandi	0.863495 30.1830383 923.1 4.883	0.863495	30.183	923.1	4.883		Female	44	Anglican		Cohabitating/ Married		6	4	Yes	Yes	5	10	Secondary school	Urban	40,001 – 70,000	Permanent	Cemented	With ceiling	Complete	Self employed	0	0	1	0	0	0	0	0		Yes	Yes	10	Through the roof	No
2022-11-11 07:11:26	2022-11-11 07:33:03		Yes	Bundibugyo	TE		Bundibugyo	B051	Burondo	0.8634579 30.1830859 929.2 5.0	0.863458	30.1831	929.2	5		Male	35	Anglican		Cohabitating/ Married		6	3	Yes	Yes	5	10	Primary school	Rural	< 15,000	Permanent	Cemented	With ceiling	Complete	Hunting	0	1	0	0	0	0	0	0		Yes	Yes	10	Through the roof	No
2022-11-11 07:33:27	2022-11-11 07:50:25		Yes	Bundibugyo	TE		Bundibugyo	B052	Burondo	0.863473 30.1830105 925.0 4.94	0.863473	30.183	925	4.94		Male	74	Anglican		Cohabitating/ Married		3	1	Yes	Yes	5	10	Never attended school	Rural	15,001 – 40,000	Permanent	Cemented	With ceiling	Complete	Crop production	1	0	0	0	0	0	0	0		Yes	Yes	10	Through the roof	No
2022-11-11 08:04:01	2022-11-11 08:22:04		Yes	Bundibugyo	TE		Bundibugyo	B053	Burondo	0.8633267 30.1826226 931.6 4.958	0.863327	30.1826	931.6	4.958		Male	37	Anglican		Cohabitating/ Married		6	4	Yes	Yes	5	10	Vocational school	Rural	40,001 – 70,000	Permanent	Cemented	With ceiling	Complete	Crop production	1	0	0	0	0	0	0	0		Yes	Yes	10	Through the roof	No
2022-11-11 08:27:32	2022-11-11 08:37:19		Yes	Bundibugyo	TE		Bundibugyo	B054	Burondo	0.8552117 30.1741406 676.0 4.2	0.855212	30.1741	676	4.2		Male	56	Anglican		Cohabitating/ Married		3	1	Yes	Yes	5	10	Never attended school	Rural	< 15,000	Permanent	Cemented	With ceiling	Complete	Crop production	1	0	0	0	0	0	0	0		Yes	Yes	10	Through the roof	No
2022-11-13 07:51:35	2022-11-13 08:06:58		Yes	Bundibugyo	MS	2022-11-13	Bundibugyo	B0100	Burondo	0.8555173 30.1746263 684.1 4.8	0.855517	30.1746	684.1	4.8		Male	34	Anglican		Cohabitating/ Married		8	3	Yes	Yes	5	10	Primary school	Rural	15,001 – 40,000	Permanent	Cemented	With ceiling	Complete	Crop production	1	0	0	0	0	0	0	0		Yes	Yes	10	Through the roof	No
2022-11-13 18:41:17	2022-11-13 18:57:32		Yes	Bundibugyo	MS	2022-11-13	Bundibugyo	B0101	Burondo	0.8557703 30.1758398 706.1 4.1	0.85577	30.1758	706.1	4.1		Female	27	Anglican		Cohabitating/ Married		8	5	Yes	No	0		Primary school	Rural	15,001 – 40,000	Permanent	Cemented	With ceiling	Complete	Crop production	1	0	0	0	0	0	0	0		Yes	Yes	10	Through the roof	No
2022-11-13 18:57:43	2022-11-13 19:15:07		Yes	Bundibugyo	MS	2022-11-13	Bundibugyo	B0102	Burondo	0.8556659 30.1745365 694.5 4.3	0.855666	30.1745	694.5	4.3		Male	32	Anglican		Cohabitating/ Married		9	5	Yes	Yes	5	10	Primary school	Rural	15,001 – 40,000	Permanent	Cemented	With ceiling	Complete	Crop production	1	0	0	0	0	0	0	0		No	No			No
2022-11-13 19:22:18	2022-11-13 19:37:11		Yes	Bundibugyo	MS	2022-11-13	Bundibugyo	B0103	Burondo	0.8555099 30.174495 668.8 4.833	0.85551	30.1745	668.8	4.833		Male	41	Anglican		Cohabitating/ Married		3	1	Yes	No	0		Never attended school	Rural	< 15,000	Permanent	Cemented	With ceiling	Complete	Hunting	0	1	0	0	0	0	0	0		Yes	Yes	10	Through the roof	No
2022-11-13 19:54:32	2022-11-13 20:10:09		Yes	Bundibugyo	MS	2022-11-13	Bundibugyo	B0104	Burondo	0.8634051 30.1825675 955.8000000000001 5.0	0.863405	30.1826	955.8	5		Male	51	Anglican		Cohabitating/ Married		8	3	Yes	No	0		Primary school	Rural	15,001 – 40,000	Permanent	Cemented	With ceiling	Complete	Crop production	1	0	0	0	0	0	0	0		No	No			No
2022-11-14 07:39:36	2022-11-14 07:52:20		Yes	Bundibugyo	TE	2022-11-14	Bundibugyo	B055	Burondo	0.8633973 30.1825725 922.4 1.86	0.863397	30.1826	922.4	1.86		Male	32	Anglican		Cohabitating/ Married		3	1	Yes	Yes	5	10	Never attended school	Rural	15,001 – 40,000	Permanent	Cemented	With ceiling	Complete	Hunting	0	1	0	0	0	0	0	0		No	No			No
2022-11-14 07:52:37	2022-11-14 08:06:18		Yes	Bundibugyo	TE		Bundibugyo	B056	Burondo	0.8634449 30.1827451 917.3000000000001 4.916	0.863445	30.1827	917.3	4.916		Female	43	Anglican		Cohabitating/ Married		5	3	Yes	Yes	5	10	Primary school	Rural	< 15,000	Permanent	Cemented	With ceiling	Complete	Crop production	1	0	0	0	0	0	0	0		Yes	Yes	10	Through the roof	No
2022-11-14 09:54:20	2022-11-14 10:05:19		Yes	Bundibugyo	TE		Bundibugyo	B057	Burondo	0.866634 30.1739118 657.6 4.96	0.866634	30.1739	657.6	4.96		Male	54	Anglican		Cohabitating/ Married		6	4	Yes	Yes	5	10	Primary school	Rural	< 15,000	Permanent	Cemented	With ceiling	Complete	Crop production	1	0	0	0	0	0	0	0		Yes	Yes	10	Through the roof	No
2022-11-14 12:57:11	2022-11-14 13:26:49		Yes	Bundibugyo	TE		Bundibugyo	B058	Burondo	0.8643764 30.1753839 683.1 4.983	0.864376	30.1754	683.1	4.983		Male	52	Anglican		Cohabitating/ Married		3	1	Yes	Yes	5	10	Never attended school	Rural	40,001 – 70,000	Permanent	Cemented	With ceiling	Complete	Crop production	1	0	0	0	0	0	0	0		Yes	Yes	10	Through the roof	No
2022-11-14 15:32:39	2022-11-14 15:44:30		Yes	Bundibugyo	TE		Bundibugyo	B059	Burondo	0.8664839 30.1739776 688.4 5.0	0.866484	30.174	688.4	5		Male	53	Anglican		Cohabitating/ Married		6	4	Yes	Yes	5	10	Primary school	Rural	15,001 – 40,000	Permanent	Cemented	With ceiling	Complete	Crop production	1	0	0	0	0	0	0	0		Yes	Yes	10	Through the roof	No
2022-11-14 15:48:37	2022-11-14 16:24:05		Yes	Bundibugyo	TE		Bundibugyo	B060	Burondo	0.8555029 30.1745517 710.6 3.9	0.855503	30.1746	710.6	3.9		Male	62	Anglican		Cohabitating/ Married		6	4	Yes	Yes	5	10	Primary school	Rural	15,001 – 40,000	Permanent	Cemented	With ceiling	Complete	Crop production	1	0	0	0	0	0	0	0		Yes	Yes	10	Through the roof	No
2022-11-14 08:28:42	2022-11-14 09:02:32		Yes	Bundibugyo	MS	2022-11-14	Bundibugyo	B0105	Burondo	0.8554351 30.1744087 726.9 3.9	0.855435	30.1744	726.9	3.9		Male	63	Anglican		Cohabitating/ Married		8	3	Yes	Yes	5	10	Primary school	Rural	< 15,000	Permanent	Cemented	With ceiling	Complete	Crop production	1	0	0	0	0	0	0	0		Yes	Yes	10	Through the roof	No
2022-11-14 09:05:59	2022-11-14 09:45:53		Yes	Bundibugyo	MS	2022-11-14	Bundibugyo	B0106	Burondo	0.8554655 30.1744517 694.3 3.8	0.855465	30.1745	694.3	3.8		Female	65	Anglican		Cohabitating/ Married		6	3	Yes	No	0		Primary school	Rural	15,001 – 40,000	Permanent	Cemented	With ceiling	Complete	Crop production	1	0	0	0	0	0	0	0		Yes	Yes	10	Through the roof	No
2022-11-14 10:48:01	2022-11-14 11:18:34		Yes	Bundibugyo	MS	2022-11-14	Bundibugyo	B0107	Burondo	0.866817 30.1733212 658.0 3.9	0.866817	30.1733	658	3.9		Male	46	Anglican		Divorced/ Separated/ Widowed		5	3	Yes	No	0		Primary school	Rural	15,001 – 40,000	Permanent	Cemented	With ceiling	Complete	Market (food and animal trade)	0	0	0	0	0	1	0	0		No	No			No
2022-11-14 12:49:10	2022-11-14 13:13:29		Yes	Bundibugyo	MS	2022-11-14	Bundibugyo	B0108	Burondo	0.855493 30.174482 699.8 3.9	0.855493	30.1745	699.8	3.9		Female	36	Anglican		Cohabitating/ Married		8	6	Yes	No	0		Primary school	Rural	< 15,000	Permanent	Cemented	With ceiling	Complete	Crop production	1	0	0	0	0	0	0	0		No	No			No
2022-11-14 16:04:51	2022-11-14 16:26:08		Yes	Bundibugyo	MS	2022-11-14	Bundibugyo	B0109	Burondo	0.8555378 30.1745272 699.2 4.5	0.855538	30.1745	699.2	4.5		Male	26	Anglican		Cohabitating/ Married		9	6	Yes	No	0		Primary school	Rural	15,001 – 40,000	Permanent	Cemented	With ceiling	Complete	Crop production	1	0	0	0	0	0	0	0		No	No			No
2022-11-14 16:26:46	2022-11-14 16:45:47		Yes	Bundibugyo	MS	2022-11-14	Bundibugyo	B0110	Burondo	0.855503 30.1745386 723.8 4.68	0.855503	30.1745	723.8	4.68		Female	28	Anglican		Single		2	1	Yes	No	0		Primary school	Rural	15,001 – 40,000	Permanent	Cemented	With ceiling	Complete	Self employed	0	0	1	0	0	0	0	0		No	No			No
2022-11-14 17:01:03	2022-11-14 17:10:50		Yes	Bundibugyo	MS	2022-11-14	Bundibugyo	B0111	Burondo	0.855525 30.1745117 695.1 3.9	0.855525	30.1745	695.1	3.9		Female	29	Anglican		Cohabitating/ Married		8	3	Yes	No	0		Primary school	Rural	15,001 – 40,000	Permanent	Cemented	With ceiling	Complete	No occupation/ unemployed	0	0	0	0	1	0	0	0		No	No			No
2022-11-14 17:11:05	2022-11-14 17:24:03		Yes	Bundibugyo	MS	2022-11-14	Bundibugyo	B0112	Burondo	0.8554828 30.1745862 673.5 5.0	0.855483	30.1746	673.5	5		Female	34	Anglican		Cohabitating/ Married		9	5	Yes	No	0		Primary school	Rural	15,001 – 40,000	Permanent	Cemented	With ceiling	Complete	Crop production	1	0	0	0	0	0	0	0		No	No			No
2022-11-14 17:24:48	2022-11-14 17:44:34		Yes	Bundibugyo	MS	2022-11-14	Bundibugyo	B0113	Burondo	0.8555837 30.1757874 721.3 4.86	0.855584	30.1758	721.3	4.86		Male	35	Anglican		Cohabitating/ Married		8	5	Yes	Yes	5	10	Primary school	Rural	15,001 – 40,000	Permanent	Cemented	Without ceiling	Complete	Crop production	1	0	0	0	0	0	0	0		No	No			No
2022-11-14 17:49:08	2022-11-14 18:01:48		Yes	Bundibugyo	MS	2022-11-14	Bundibugyo	B0114	Burondo	0.8556706 30.1757961 684.0 4.9	0.855671	30.1758	684	4.9		Male	36	Anglican		Cohabitating/ Married		8	6	Yes	Yes	5	10	Primary school	Rural	15,001 – 40,000	Permanent	Cemented	Without ceiling	Complete	Crop production	1	0	0	0	0	0	0	0		Yes	Yes	10	Through the roof	No
2022-11-14 18:02:57	2022-11-14 18:14:58		Yes	Bundibugyo	MS	2022-11-14	Bundibugyo	B0115	Burondo	0.855525 30.1745229 689.9 4.916	0.855525	30.1745	689.9	4.916		Female	37	Anglican		Cohabitating/ Married		6	4	Yes	No	0		Primary school	Rural	15,001 – 40,000	Permanent	Cemented	Without ceiling	Complete	Hunting	0	1	0	0	0	0	0	0		Yes	Yes	10	Through the roof	No
2022-11-14 18:58:15	2022-11-14 19:21:11		Yes	Bundibugyo	MS	2022-11-14	Bundibugyo	B0116	Burondo	0.6999383 30.0631576 0.0 2799.999	0.699938	30.0632	0	2800		Female	38	Anglican		Cohabitating/ Married		9	5	Yes	Yes	5	10	Primary school	Rural	< 15,000	Temporary	Dusty	Without ceiling	Complete	Crop production	1	0	0	0	0	0	0	0		No	No			No
2022-11-12 23:18:44	2022-11-14 20:13:15		Yes	Bundibugyo	MC	2022-11-14	Bundibugyo	H107	Harugale	0.6821988 30.0766737 1173.0 183.458	0.682199	30.0767	1173	183.458		Female	29	Anglican		Divorced/ Separated/ Widowed		8	2	Yes	Yes	5	10	Primary school	Rural	> 70,001	Temporary	Dusty	Without ceiling	Complete	Crop production	1	0	0	0	0	0	0	0		Yes	Yes	10	Through the roof	No
2022-11-12 23:20:09	2022-11-14 20:44:45		Yes	Bundibugyo	MC	2022-11-14	Bundibugyo	H109	Harugale	0.6821446 30.0766973 1172.9036778198408 1109.856	0.682145	30.0767	1172.9	1109.86		Female	39	Anglican		Divorced/ Separated/ Widowed		7	4	Yes	Yes	5	10	Primary school	Rural	> 70,001	Temporary	Dusty	Without ceiling	Complete	Crop production	1	0	0	0	0	0	0	0		Yes	Yes	10	Through the roof	No
2022-11-12 23:20:40	2022-11-14 20:51:15		Yes	Bundibugyo	MC	2022-11-14	Bundibugyo	H110	Harugale	0.6821446 30.0766973 1173.0 2253.678	0.682145	30.0767	1173	2253.68		Female	40	Anglican		Cohabitating/ Married		9	2	Yes	No	0		Primary school	Rural	40,001 – 70,000	Temporary	Dusty	Without ceiling	Complete	Crop production	1	0	0	0	0	0	0	0		Yes	Yes	10	Through the roof	No
2022-11-12 23:21:15	2022-11-14 20:59:09		Yes	Bundibugyo	MC	2022-11-14	Bundibugyo	H111	Harugale	0.6802505 30.0781479 1206.0 284.128	0.68025	30.0781	1206	284.128		Female	27	Anglican		Divorced/ Separated/ Widowed		2	1	Yes	Yes	5	10	Never attended school	Rural	< 15,000	Temporary	Dusty	Without ceiling	Complete	Crop production	1	0	0	0	0	0	0	0		No	No			No
2022-11-12 23:21:42	2022-11-14 21:08:20		Yes	Bundibugyo	MC	2022-11-14	Bundibugyo	H112	Harugale	0.6819597 30.0772837 1211.0 111.133	0.68196	30.0773	1211	111.133		Male	28	Anglican		Cohabitating/ Married		5	3	Yes	Yes	5	10	Never attended school	Rural	15,001 – 40,000	Temporary	Dusty	Without ceiling	Complete	No occupation/ unemployed	0	0	0	0	1	0	0	0		Yes	Yes	10	Through the roof	No
2022-11-12 23:28:59	2022-11-14 21:18:04		Yes	Bundibugyo	MC	2022-11-14	Bundibugyo	H113	Harugale	0.6835499 30.075747 1160.0 530.787	0.68355	30.0757	1160	530.787		Male	29	Pentecostal		Cohabitating/ Married		7	5	Yes	Yes	5	10	Primary school	Rural	> 70,001	Temporary	Dusty	Without ceiling	Complete	Crop production	1	0	0	0	0	0	0	0		Yes	Yes	10	Through the roof	No
2022-11-12 23:19:45	2022-11-14 20:36:21		Yes	Bundibugyo	MC	2022-11-14	Bundibugyo	H108	Harugale	0.6971271 30.0602044 1212.8654097098868 4800.0	0.697127	30.0602	1212.87	4800		Male	30	Pentecostal		Cohabitating/ Married		5	3	Yes	Yes	5	10	Vocational school	Rural	40,001 – 70,000	Temporary	Dusty	Without ceiling	Complete	No occupation/ unemployed	0	0	0	0	1	0	0	0		Yes	Yes	10	Through the roof	No
2022-11-12 23:29:28	2022-11-14 22:26:10		Yes	Bundibugyo	MC	2022-11-14	Bundibugyo	H114	Harugale	0.6819594 30.0772832 1212.0 2410.299	0.681959	30.0773	1212	2410.3		Female	31	Pentecostal		Divorced/ Separated/ Widowed		7	5	Yes	Yes	5	10	Secondary school	Rural	> 70,001	Temporary	Dusty	Without ceiling	Complete	Crop production	1	0	0	0	0	0	0	0		Yes	Yes	10	Through the roof	No
2022-11-12 23:30:12	2022-11-14 22:33:51		Yes	Bundibugyo	MC	2022-11-14	Bundibugyo	H115	Harugale	0.6778168 30.0787681 77.6715898089708 924.851	0.677817	30.0788	77.6716	924.851		Male	33	Pentecostal		Cohabitating/ Married		4	1	Yes	Yes	5	10	Secondary school	Rural	> 70,001	Temporary	Dusty	Without ceiling	Complete	Crop production	1	0	0	0	0	0	0	0		Yes	Yes	10	Through the roof	No
2022-11-12 23:30:40	2022-11-14 22:41:38		Yes	Bundibugyo	MC	2022-11-14	Bundibugyo	H116	Harugale	0.6832578 30.0760181 1165.1913241495815 4.98	0.683258	30.076	1165.19	4.98		Male	56	Pentecostal		Cohabitating/ Married		3	1	Yes	Yes	5	10	Secondary school	Rural	> 70,001	Temporary	Dusty	Without ceiling	Complete	Crop production	1	0	0	0	0	0	0	0		Yes	Yes	10	Through the roof	No
2022-11-12 23:32:38	2022-11-14 22:49:41		Yes	Bundibugyo	MC	2022-11-14	Bundibugyo	H117	Harugale	0.6843221 30.0740821 1122.6692038428316 14.0	0.684322	30.0741	1122.67	14		Male	67	Pentecostal		Cohabitating/ Married		8	5	Yes	Yes	5	10	Secondary school	Rural	> 70,001	Temporary	Dusty	Without ceiling	Complete	Market (food and animal trade)	0	0	0	0	0	1	0	0		Yes	Yes	10	Through the roof	No
2022-11-12 23:33:14	2022-11-14 23:00:06		Yes	Bundibugyo	MC	2022-11-14	Bundibugyo	H118	Harugale	0.6843461 30.0740799 1125.2864099584676 47.493	0.684346	30.0741	1125.29	47.493		Male	44	Pentecostal		Cohabitating/ Married		9	4	Yes	Yes	5	10	Vocational school	Rural	> 70,001	Temporary	Dusty	Without ceiling	Complete	Self employed	0	0	1	0	0	0	0	0		Yes	Yes	10	Through the roof	No
2022-11-13 21:19:53	2022-11-14 23:12:07		Yes	Bundibugyo	MC	2022-11-14	Bundibugyo	H119	Harugale	0.6843455 30.0740773 1110.8671416751567 643.717	0.684346	30.0741	1110.87	643.717		Male	23	Pentecostal		Cohabitating/ Married		11	8	Yes	Yes	5	10	Secondary school	Rural	> 70,001	Semi-permanent	Cemented	Without ceiling	Complete	Crop production	1	0	0	0	0	0	0	0		Yes	Yes	10	Through the roof	Yes
2022-11-13 21:20:16	2022-11-14 23:20:29		Yes	Bundibugyo	MC	2022-11-14	Bundibugyo	H120	Harugale	0.6850069 30.071797 1088.0 5.907	0.685007	30.0718	1088	5.907		Male	34	Pentecostal		Cohabitating/ Married		8	5	Yes	Yes	5	10	Secondary school	Rural	> 70,001	Semi-permanent	Cemented	Without ceiling	Complete	Crop production	1	0	0	0	0	0	0	0		Yes	Yes	10	Through the door	Yes
2022-11-13 21:22:33	2022-11-14 23:27:40		Yes	Bundibugyo	MC	2022-11-14	Bundibugyo	H121	Harugale	0.6770347 30.0696875 976.407 3.9	0.677035	30.0697	976.407	3.9		Female	54	Pentecostal		Divorced/ Separated/ Widowed		6	5	Yes	Yes	5	10	Primary school	Rural	40,001 – 70,000	Semi-permanent	Cemented	Without ceiling	Complete	Crop production	1	0	0	0	0	0	0	0		Yes	Yes	10	Through the door	Yes
2022-11-13 16:15:54	2022-11-13 16:22:29		Yes	Bundibugyo	KH	2022-11-13	Bundibugyo	H42	Harugale	0.6756143 30.0678731 1402.035 3.9	0.675614	30.0679	1402.04	3.9		Male	56	Pentecostal		Cohabitating/ Married		5	3	Yes	Yes	5	10	Primary school	Rural	15,001 – 40,000	Semi-permanent	Cemented	Without ceiling	Complete	No occupation/ unemployed	0	0	0	0	1	0	0	0		Yes	Yes	10	Through the door	Yes
2022-11-13 16:23:29	2022-11-13 16:29:41		Yes	Bundibugyo	KH	2022-11-13	Bundibugyo	H43	Harugale	0.674831 30.068981 780.023 3.9	0.674831	30.069	780.023	3.9		Male	29	Pentecostal		Cohabitating/ Married		5	2	Yes	Yes	5	10	Never attended school	Rural	< 15,000	Semi-permanent	Cemented	Without ceiling	Complete	No occupation/ unemployed	0	0	0	0	1	0	0	0		Yes	Yes	10	Through the door	Yes
2022-11-13 16:30:20	2022-11-13 16:39:55		Yes	Bundibugyo	KH	2022-11-13	Bundibugyo	H44	Harugale	0.6785733 30.0634543 0.0 2299.999	0.678573	30.0635	0	2300		Male	43	Pentecostal		Cohabitating/ Married		9	7	Yes	Yes	5	10	Undergraduate	Rural	> 70,001	Semi-permanent	Cemented	Without ceiling	Complete	Government officer or employee of government offices	0	0	0	1	0	0	0	0		Yes	Yes	10	Through the door	Yes
2022-11-15 07:28:51	2022-11-15 07:39:15		Yes	Bundibugyo	KH	2022-11-15	Bundibugyo	H45	Harugale	0.6785733 30.0634543 0.0 2299.999	0.678573	30.0635	0	2300		Female	24	Pentecostal		Cohabitating/ Married		8	4	Yes	Yes	5	10	Secondary school	Rural	15,001 – 40,000	Semi-permanent	Cemented	Without ceiling	Complete	Crop production	1	0	0	0	0	0	0	0		Yes	Yes	10	Through the door	Yes
2022-11-15 07:39:46	2022-11-15 07:47:33		Yes	Bundibugyo	KH	2022-11-15	Bundibugyo	H46	Harugale	0.6768627 30.0681551 1149.18 5.948	0.676863	30.0682	1149.18	5.948		Female	65	Pentecostal		Cohabitating/ Married		7	3	No	No	0		Vocational school	Rural	> 70,001	Semi-permanent	Cemented	Without ceiling	Complete	Government officer or employee of government offices	0	0	0	1	0	0	0	0		Yes	Yes	10	Through the door	Yes
2022-11-15 07:52:49	2022-11-15 08:03:17		Yes	Bundibugyo	KH	2022-11-15	Bundibugyo	H47	Harugale	0.6769214 30.0679286 1109.29 4.784	0.676921	30.0679	1109.29	4.784		Male	44	Pentecostal		Cohabitating/ Married		3	1	Yes	No	0		Secondary school	Rural	> 70,001	Semi-permanent	Cemented	Without ceiling	Complete	Self employed	0	0	1	0	0	0	0	0		No	No			No
2022-11-15 08:04:05	2022-11-15 08:13:15		Yes	Bundibugyo	KH	2022-11-15	Bundibugyo	H48	Harugale	0.6785733 30.0634543 1109.29 2299.999	0.678573	30.0635	1109.29	2300		Female	35	Pentecostal		Single		2	1	No	Yes	5	10	Primary school	Rural	< 15,000	Semi-permanent	Cemented	Without ceiling	Complete	Self employed	0	0	1	0	0	0	0	0		No	No			No
2022-11-15 08:13:41	2022-11-15 08:24:04		Yes	Bundibugyo	KH	2022-11-15	Bundibugyo	H49	Harugale	0.6785733 30.0634543 0.0 2299.999	0.678573	30.0635	0	2300		Male	74	Pentecostal		Cohabitating/ Married		6	3	Yes	Yes	5	10	Secondary school	Rural	< 15,000	Semi-permanent	Cemented	Without ceiling	Complete	Market (food and animal trade)	0	0	0	0	0	1	0	0		Yes	Yes	10	Through the door	Yes
2022-11-15 08:36:13	2022-11-15 08:47:56		Yes	Bundibugyo	KH	2022-11-15	Bundibugyo	H51	Harugale	0.6785733 30.0634543 0.0 2299.999	0.678573	30.0635	0	2300		Male	37	Pentecostal		Cohabitating/ Married		6	2	Yes	Yes	5	10	Higher than undergraduate	Rural	> 70,001	Semi-permanent	Cemented	Without ceiling	Complete	Government officer or employee of government offices	0	0	0	1	0	0	0	0		Yes	Yes	10	Through the door	Yes
2022-11-15 08:50:41	2022-11-15 09:09:41		Yes	Bundibugyo	KH	2022-11-15	Bundibugyo	H52	Harugale	0.6762885 30.0683431 1102.314 18.264	0.676288	30.0683	1102.31	18.264		Female	56	Pentecostal		Single		3	1	Yes	No	0		Primary school	Rural	< 15,000	Semi-permanent	Cemented	Without ceiling	Complete	Crop production	1	0	0	0	0	0	0	0		Yes	Yes	10	Through the door	Yes
2022-11-15 09:10:55	2022-11-15 09:20:38		Yes	Bundibugyo	KH	2022-11-15	Bundibugyo	H53	Harugale	0.6785733 30.0634543 1133.757 2299.999	0.678573	30.0635	1133.76	2300		Female	34	Pentecostal		Cohabitating/ Married		6	5	Yes	Yes	5	10	Primary school	Rural	< 15,000	Semi-permanent	Cemented	Without ceiling	Complete	Self employed	0	0	1	0	0	0	0	0		No	No			No
2022-11-15 09:21:20	2022-11-15 09:33:40		Yes	Bundibugyo	KH	2022-11-15	Bundibugyo	H54	Harugale	0.6785733 30.0634543 1109.29 2299.999	0.678573	30.0635	1109.29	2300		Male	27	Pentecostal		Cohabitating/ Married		6	4	Yes	Yes	5	10	Primary school	Rural	< 15,000	Permanent	Cemented	Without ceiling	Complete	Self employed	0	0	1	0	0	0	0	0		Yes	Yes	10	Through the window	Yes
2022-11-15 08:24:39	2022-11-15 08:34:28		Yes	Bundibugyo	KH	2022-11-15	Bundibugyo	H49	Harugale	0.6785733 30.0634543 0.0 2299.999	0.678573	30.0635	0	2300		Male	32	Pentecostal		Single		1		Yes	Yes	5	3	Secondary school	Rural		Permanent	Cemented	Without ceiling	Incomplete	Student	0	0	0	0	0	0	0	1	0	Yes	Yes	10	Through the window	Yes
2022-11-15 09:42:35	2022-11-15 09:52:59		Yes	Bundibugyo	KH	2022-11-15	Bundibugyo	H55	Harugale	0.6785733 30.0634543 0.0 2299.999	0.678573	30.0635	0	2300		Male	41	Pentecostal		Cohabitating/ Married		3	1	Yes	Yes	5	3	Secondary school	Rural	< 15,000	Permanent	Cemented	Without ceiling	Incomplete	Crop production	1	0	0	0	0	0	0	0		Yes	Yes	3	Through the window	Yes
2022-11-15 09:53:30	2022-11-15 10:07:47		Yes	Bundibugyo	KH	2022-11-15	Bundibugyo	H56	Harugale	0.6768077 30.067733 1113.796 3.9	0.676808	30.0677	1113.8	3.9		Male	51	Pentecostal		Divorced/ Separated/ Widowed		4	3	Yes	Yes	5	3	Primary school	Rural	< 15,000	Permanent	Cemented	Without ceiling	Incomplete	Student	0	0	0	0	0	0	0	1	0	Yes	Yes	3	Through the window	Yes
2022-11-15 10:08:29	2022-11-15 10:16:51		Yes	Bundibugyo	KH	2022-11-15	Bundibugyo	H57	Harugale	0.6768417 30.0678762 1133.077 3.9	0.676842	30.0679	1133.08	3.9		Male	32	Pentecostal		Cohabitating/ Married		6	2	Yes	Yes	5	3	Secondary school	Rural	15,001 – 40,000	Permanent	Cemented	Without ceiling	Incomplete	Crop production	1	0	0	0	0	0	0	0		Yes	Yes	3	Through the window	Yes
2022-11-15 10:23:46	2022-11-15 10:34:34		Yes	Bundibugyo	KH	2022-11-15	Bundibugyo	H58	Harugale	0.6766805 30.0680484 1139.656 4.862	0.676681	30.068	1139.66	4.862		Male	43	Pentecostal		Single		1		Yes	Yes	5	3	Never attended school	Rural	< 15,000	Permanent	Cemented	Without ceiling	Incomplete	No occupation/ unemployed	0	0	0	0	1	0	0	0		Yes	Yes	3	Through the window	Yes
2022-11-15 10:36:22	2022-11-15 10:51:33		Yes	Bundibugyo	KH	2022-11-15	Bundibugyo	H59	Harugale	0.681901 30.0659819 1139.656 699.999	0.681901	30.066	1139.66	699.999		Female	54	Pentecostal		Cohabitating/ Married		7	5	Yes	Yes	5	100	Undergraduate	Rural	> 70,001	Permanent	Cemented	Without ceiling	Incomplete	No occupation/ unemployed	0	0	0	0	1	0	0	0		Yes	Yes	3	Through the window	Yes
2022-11-15 10:53:14	2022-11-15 11:01:21		Yes	Bundibugyo	KH	2022-11-15	Bundibugyo	H60	Harugale	0.681901 30.0659819 1139.656 699.999	0.681901	30.066	1139.66	699.999		Male	52	Pentecostal		Divorced/ Separated/ Widowed		2	1	Yes	Yes	5	100	Primary school	Rural	< 15,000	Permanent	Cemented	Without ceiling	Incomplete	Market (food and animal trade)	0	0	0	0	0	1	0	0		Yes	Yes	100	Through the window	Yes
2022-11-15 11:04:11	2022-11-15 11:11:12		Yes	Bundibugyo	KH	2022-11-15	Bundibugyo	H61	Harugale	0.6785733 30.0634543 0.0 2299.999	0.678573	30.0635	0	2300		Female	53	Pentecostal		Cohabitating/ Married		5	4	Yes	No	0			Rural	15,001 – 40,000	Permanent	Cemented	Without ceiling	Incomplete	Crop production	1	0	0	0	0	0	0	0		Yes	Yes	100	Through the window	Yes
2022-11-15 11:11:22	2022-11-15 11:16:17		Yes	Bundibugyo	KH	2022-11-15	Bundibugyo	H62	Harugale	0.6785733 30.0634543 0.0 2299.999	0.678573	30.0635	0	2300		Female	62	Pentecostal		Single		1		Yes	No	0		Never attended school	Rural		Permanent	Cemented	Without ceiling	Incomplete	No occupation/ unemployed	0	0	0	0	1	0	0	0		No	No			No
2022-11-15 11:16:49	2022-11-15 11:20:56		Yes	Bundibugyo	KH	2022-11-15	Bundibugyo	H63	Harugale	0.6785733 30.0634543 0.0 2299.999	0.678573	30.0635	0	2300		Female	63	Pentecostal		Single		1		No	No	0		Primary school	Rural	< 15,000	Permanent	Cemented	Without ceiling	Incomplete	No occupation/ unemployed	0	0	0	0	1	0	0	0		No	No			No
2022-11-15 11:21:04	2022-11-15 11:25:55		Yes	Bundibugyo	KH	2022-11-15	Bundibugyo	H64	Harugale	0.8635599 30.1827069 921.3000000000001 4.916	0.86356	30.1827	921.3	4.916		Female	65	Pentecostal		Single		1	0	No	No	0		Never attended school	Rural	< 15,000	Permanent	Cemented	Without ceiling	Incomplete	No occupation/ unemployed	0	0	0	0	1	0	0	0		No	No			No
2022-11-15 01:07:34	2022-11-15 01:24:28		Yes	Bundibugyo	TE	2022-11-15	Bundibugyo	B061	Burondo	0.863674 30.1821868 926.2 4.62	0.863674	30.1822	926.2	4.62		Male	46	Pentecostal		Cohabitating/ Married		6	4	Yes	Yes	5	100	Primary school	Rural	15,001 – 40,000	Permanent	Cemented	Without ceiling	Incomplete	Crop production	1	0	0	0	0	0	0	0		No	No			No
2022-11-15 09:24:01	2022-11-15 09:32:43		Yes	Bundibugyo	TE	2022-11-15	Bundibugyo	B062	Burondo	0.8633129 30.1827394 927.2 4.916	0.863313	30.1827	927.2	4.916		Male	36	Pentecostal		Cohabitating/ Married		6	4	Yes	Yes	2	5	Primary school	Rural	15,001 – 40,000	Permanent	Cemented	Without ceiling	Incomplete	Crop production	1	0	0	0	0	0	0	0		Yes	Yes	100	Through the window	Yes
2022-11-15 11:20:09	2022-11-15 11:31:40		Yes	Bundibugyo	TE	2022-11-15	Bundibugyo	B063	Burondo	0.8633175 30.182709 947.8000000000001 3.38	0.863317	30.1827	947.8	3.38		Female	26	Pentecostal		Cohabitating/ Married		3	1	Yes	Yes	2	5	Never attended school	Rural	< 15,000	Permanent	Cemented	Without ceiling	Incomplete	Crop production	1	0	0	0	0	0	0	0		Yes	Yes	5	Through the window	Yes
2022-11-15 11:33:36	2022-11-15 11:44:47		Yes	Bundibugyo	TE	2022-11-15	Bundibugyo	B064	Burondo	0.6838758 30.0721553 1106.1942974280123 96.109	0.683876	30.0722	1106.19	96.109		Male	28	Pentecostal		Cohabitating/ Married		9	3	Yes	Yes	2	5	Secondary school	Rural	15,001 – 40,000	Permanent	Cemented	Without ceiling	Incomplete	Crop production	1	0	0	0	0	0	0	0		Yes	Yes	5	Through the window	Yes
2022-11-13 21:23:02	2022-11-15 13:13:03		Yes	Bundibugyo	MC	2022-11-15	Bundibugyo	H122	Harugale	0.6830484 30.0721674 1118.2354412311408 29.061	0.683048	30.0722	1118.24	29.061		Male	29	Pentecostal		Cohabitating/ Married		8	5	Yes	Yes	2	5	Secondary school	Rural	> 70,001	Permanent	Cemented	Without ceiling	Incomplete	Crop production	1	0	0	0	0	0	0	0		Yes	Yes	5	Through the window	Yes
2022-11-13 21:23:24	2022-11-15 13:30:21		Yes	Bundibugyo	MC	2022-11-15	Bundibugyo	H123	Harugale	0.6830342 30.0721601 1112.6373049429644 1382.905	0.683034	30.0722	1112.64	1382.9		Female	34	Pentecostal		Cohabitating/ Married		4	2	Yes	Yes	2	5	Primary school	Rural	> 70,001	Permanent	Cemented	Without ceiling	Incomplete	Crop production	1	0	0	0	0	0	0	0		Yes	Yes	5	Through the window	Yes
2022-11-13 21:24:07	2022-11-15 13:37:24		Yes	Bundibugyo	MC	2022-11-15	Bundibugyo	H124	Harugale	0.703546 30.0627321 1100.2388851885032 3400.0	0.703546	30.0627	1100.24	3400		Male	35	Pentecostal		Cohabitating/ Married		5	3	Yes	Yes	2	5	Secondary school	Rural	> 70,001	Permanent	Cemented	Without ceiling	Incomplete	Crop production	1	0	0	0	0	0	0	0		Yes	Yes	5	Through the window	Yes
2022-11-13 21:24:32	2022-11-15 13:45:19		Yes	Bundibugyo	MC	2022-11-15	Bundibugyo	H125	Harugale	0.6815527 30.071107 1076.4755291927518 24.0	0.681553	30.0711	1076.48	24		Female	36	Pentecostal		Cohabitating/ Married		7	4	Yes	Yes	2	5	Primary school	Rural	15,001 – 40,000	Permanent	Cemented	Without ceiling	Incomplete	Housewife	0	0	0	0	0	0	1	0		Yes	Yes	5	Through the window	Yes
2022-11-13 21:24:54	2022-11-15 13:57:28		Yes	Bundibugyo	MC	2022-11-15	Bundibugyo	H126	Harugale	0.6826499 30.0708929 1081.4761507466349 11.233	0.68265	30.0709	1081.48	11.233		Male	37	Pentecostal		Cohabitating/ Married		6	4	Yes	Yes	3	5	Undergraduate	Rural	> 70,001	Permanent	Cemented	Without ceiling	Incomplete	No occupation/ unemployed	0	0	0	0	1	0	0	0		Yes	Yes	5	Through the window	Yes
2022-11-13 21:25:23	2022-11-15 14:04:57		Yes	Bundibugyo	MC	2022-11-15	Bundibugyo	H127	Harugale	0.6829767 30.0713506 1105.0 11.0	0.682977	30.0714	1105	11		Male	38	Pentecostal		Cohabitating/ Married		9	6	Yes	Yes	3	5	Undergraduate	Rural	> 70,001	Permanent	Cemented	Without ceiling	Complete	Government officer or employee of government offices	0	0	0	1	0	0	0	0		Yes	Yes	5	Through the window	Yes
2022-11-13 21:25:43	2022-11-15 14:18:36		Yes	Bundibugyo	MC	2022-11-15	Bundibugyo	H128	Harugale	0.8555046 30.174544 689.6 3.9	0.855505	30.1745	689.6	3.9		Female	29	Pentecostal		Single		9	5	Yes	Yes	3	5	Vocational school	Rural	< 15,000	Permanent	Cemented	Without ceiling	Complete	Student	0	0	0	0	0	0	0	1	0	Yes	Yes	5	Through the window	Yes
2022-11-15 08:55:15	2022-11-15 09:10:34		Yes	Bundibugyo	MS	2022-11-15	Bundibugyo	B0117	Burondo	0.8579021 30.1711948 674.7 4.82	0.857902	30.1712	674.7	4.82		Female	39	Pentecostal		Cohabitating/ Married		8	3	Yes	No	0		Primary school	Rural	15,001 – 40,000	Permanent	Cemented	Without ceiling	Complete	Crop production	1	0	0	0	0	0	0	0		Yes	Yes	5	Through the window	Yes
2022-11-15 11:12:11	2022-11-15 12:16:14		Yes	Bundibugyo	MS	2022-11-15	Bundibugyo	B0118	Burondo	0.8554097 30.1745511 694.1 3.9	0.85541	30.1746	694.1	3.9		Female	40	Pentecostal		Cohabitating/ Married		9	6	Yes	No	0		Primary school	Rural	< 15,000	Permanent	Cemented	Without ceiling	Complete	Crop production	1	0	0	0	0	0	0	0		No	No			No
2022-11-15 15:03:04	2022-11-15 15:11:00		Yes	Bundibugyo	MS	2022-11-15	Bundibugyo	B0119	Burondo	0.8554208 30.1745215 697.3 4.642	0.855421	30.1745	697.3	4.642		Female	24	Pentecostal		Cohabitating/ Married		9	6	Yes	No	0		Primary school	Rural	40,001 – 70,000	Permanent	Tiled	With ceiling	Complete	Crop production	1	0	0	0	0	0	0	0		No	No			No
2022-11-15 15:11:16	2022-11-15 15:18:54		Yes	Bundibugyo	MS	2022-11-15	Bundibugyo	B0120	Burondo	0.8555676 30.1745921 683.9 4.82	0.855568	30.1746	683.9	4.82		Male	25	Pentecostal		Cohabitating/ Married		10	8	Yes	Yes	3	1	Secondary school	Rural	40,001 – 70,000	Permanent	Tiled	With ceiling	Complete	Crop production	1	0	0	0	0	0	0	0		No	No			No
2022-11-15 15:19:01	2022-11-15 15:36:14		Yes	Bundibugyo	MS	2022-11-15	Bundibugyo	B0121	Burondo	0.8555584 30.1745214 697.8 4.742	0.855558	30.1745	697.8	4.742		Male	43	Pentecostal		Cohabitating/ Married		9	5	Yes	Yes	3	1	Primary school	Rural	40,001 – 70,000	Permanent	Tiled	With ceiling	Complete	Crop production	1	0	0	0	0	0	0	0		Yes	Yes	1	Through the window	Yes
2022-11-15 15:36:23	2022-11-15 15:48:19		Yes	Bundibugyo	MS	2022-11-15	Bundibugyo	B0122	Burondo	0.8555036 30.1744981 693.4 4.933	0.855504	30.1745	693.4	4.933		Female	32	Pentecostal		Cohabitating/ Married		8	6	Yes	No	0		Primary school	Rural	15,001 – 40,000	Permanent	Tiled	With ceiling	Complete	Crop production	1	0	0	0	0	0	0	0		Yes	Yes	1	Through the window	Yes
2022-11-15 15:48:47	2022-11-15 15:59:29		Yes	Bundibugyo	MS	2022-11-15	Bundibugyo	B0123	Burondo	0.8550957 30.1745462 682.5 4.774	0.855096	30.1745	682.5	4.774		Female	53	Pentecostal		Single		1	0	Yes	No	0		Never attended school	Rural	15,001 – 40,000	Permanent	Tiled	With ceiling	Complete	Crop production	1	0	0	0	0	0	0	0		No	No			No
2022-11-15 16:00:41	2022-11-15 16:11:19		Yes	Bundibugyo	MS	2022-11-15	Bundibugyo	B0124	Burondo	0.8551095 30.1745437 679.3 4.879	0.855109	30.1745	679.3	4.879		Male	42	Pentecostal		Cohabitating/ Married		6	4	Yes	Yes	3	1	Primary school	Rural	15,001 – 40,000	Permanent	Tiled	With ceiling	Complete	Crop production	1	0	0	0	0	0	0	0		No	No			No
2022-11-15 16:11:49	2022-11-15 16:25:17		Yes	Bundibugyo	MS	2022-11-15	Bundibugyo	B0125	Burondo	0.8550678 30.1745548 684.6 4.55	0.855068	30.1746	684.6	4.55		Male	65	Pentecostal		Cohabitating/ Married		9	7	Yes	Yes	3	1	Primary school	Rural	15,001 – 40,000	Permanent	Tiled	With ceiling	Complete	Crop production	1	0	0	0	0	0	0	0		Yes	Yes	1	Through the window	Yes
2022-11-15 16:26:34	2022-11-15 16:36:11		Yes	Bundibugyo	MS	2022-11-15	Bundibugyo	B0126	Burondo	0.8550805 30.1745158 683.8 4.75	0.855081	30.1745	683.8	4.75		Female	63	Pentecostal		Cohabitating/ Married		9	6	Yes	No	0		Primary school	Rural	15,001 – 40,000	Permanent	Tiled	With ceiling	Complete	Crop production	1	0	0	0	0	0	0	0		Yes	Yes	1	Through the window	Yes
2022-11-15 16:36:18	2022-11-15 16:43:52		Yes	Bundibugyo	MS	2022-11-15	Bundibugyo	B0127	Burondo							Female	43	Pentecostal		Cohabitating/ Married		2	0	Yes	No	0		Never attended school	Rural	40,001 – 70,000	Permanent	Tiled	With ceiling	Complete	Crop production	1	0	0	0	0	0	0	0		No	No			No
[truncated: 82 more columns]

## Sheet: Dataset Clean
start	end	Household Data	Consent given	1 Household Location	2 Interviewer’s code (Name)	3 Date of Data collection	4. District	5 Household ID:	6. Sub County	GPS	_GPS_latitude	_GPS_longitude	_GPS_altitude	_GPS_precision	Section A: Socio-demographic characteristics of the household and the household head	A1 Sex of the household head (Observe)	A2 Age of the household head	A3 Religion of the household head	Other (Please specify)	A4 Current marital status	A5 Tribe/Ethnicity	A6 How many people live in this household?	A7 How many children are in this household?	A8 How long have you lived in this area? (More than 1 year)	A9 Do you have bats in your household?/ Have you interfaced with bats in your household?	A10 If yes, how long have you lived with bats?	A11 Could you approximate the number of bats in your household?	A12 What is the highest qualification that you have obtained?	A13 Residential status	A14 Could you please estimate your household income per month (Ugx)?	A15 Type of building structure	A16 Floor type	A17 Roofing	A18 Status of house	A19 Household livelihood	A19 Household livelihood/Crop production	A19 Household livelihood/Hunting	A19 Household livelihood/Self employed	A19 Household livelihood/Government officer or employee of government offices	A19 Household livelihood/No occupation/ unemployed	A19 Household livelihood/Market (food and animal trade)	A19 Household livelihood/Housewife	A19 Household livelihood/Student	Section B: Household Exposure to bats	B1 Have you ever had bats in your household?	B2 Do you have bats in your household now? (they could be in the ceiling or wall cracks)	B3 On average, what would you estimate the number of bats is in your household?	B4 How do bats get into your house?	B5 Do you see bats on trees within your compound?
2022-11-07	2022-11-07		Yes	Bundibugyo	MC	2022-11-07	Bundibugyo	H068	Harugale	0.6773065 30.0605655 0.0 2200.0	0.677307	30.0606	0	2200		Male	33	Roman catholic		Cohabitating/ Married	Bamba-Babwisi	18	15	Yes	Yes	3	50	Undergraduate	Rural	> 70,001	Temporary	Cemented	Without ceiling	Complete	Government officer or employee of government offices	0	0	0	1	0	0	0	0		Yes	No			Yes
2022-11-07 06:40:43	2022-11-08 07:21:42		Yes	Bundibugyo	MC	2022-11-07	Bundibugyo	H090	Harugale	0.6660841 30.007834 0.0 3599.999	0.666084	30.0078	0	3600		Male	43	Anglican		Cohabitating/ Married	Batwa	16	12	Yes	Yes	6	50	Primary school	Rural	40,001 – 70,000	Semi-permanent	Dusty	Without ceiling	Complete	Crop production	1	0	0	0	0	0	0	0		Yes	Yes	50	Through the roof	No
2022-11-07 07:03:01	2022-11-08 07:54:51		Yes	Bundibugyo	MS	2022-11-07	Bundibugyo	B087	Burondo	0.8525874 30.1751127 677.4 4.66	0.852587	30.1751	677.4	4.66		Male	29	Muslim		Cohabitating/ Married	Bamba-Babwisi	13	11	Yes	Yes	1	2	Primary school	Rural	40,001 – 70,000	Semi-permanent	Dusty	Without ceiling	Complete	Market (food and animal trade)	0	0	0	0	0	1	0	0		No	No			No
2022-11-07 08:23:08	2022-11-08 08:11:59		Yes	Bundibugyo	MSA	2022-11-07	Bundibugyo	N063	Ntandi	0.7970365 30.139624 0.0 3299.999	0.797037	30.1396	0	3300		Female	65	Anglican		Cohabitating/ Married	Bamba-Babwisi		11	Yes	Yes	5	10	Primary school	Urban	40,001 – 70,000	Permanent	Cemented	With ceiling	Complete	No occupation/ unemployed	0	0	0	0	1	0	0	0		Yes	Yes	10	Through the roof	No
2022-11-07 08:43:14	2022-11-08 08:33:35		Yes	Bundibugyo	MSA	2022-11-07	Bundibugyo	N060	Ntandi	0.7970365 30.139624 0.0 3299.999	0.797037	30.1396	0	3300		Female	29	Anglican		Cohabitating/ Married	Bamba-Babwisi	12	10	Yes	Yes	5	10	Never attended school	Urban	40,001 – 70,000	Permanent	Cemented	With ceiling	Complete	No occupation/ unemployed	0	0	0	0	1	0	0	0		Yes	Yes	10	Through the roof	No
2022-11-07 08:55:07	2022-11-08 08:57:19		Yes	Bundibugyo	MC	2022-11-07	Bundibugyo	H067	Harugale	0.6724941 30.0493708 0.0 3000.0	0.672494	30.0494	0	3000		Female	31	Roman catholic		Divorced/ Separated/ Widowed	Bamba-Babwisi	15	10	Yes	Yes	3	50	Secondary school	Rural	> 70,001	Permanent	Cemented	With ceiling	Complete	Crop production	1	0	0	0	0	0	0	0		Yes	No			Yes
2022-11-07 09:12:09	2022-11-08 09:19:56		Yes	Bundibugyo	KH	2022-11-07	Bundibugyo	H33	Harugale	0.6728542 30.0857546 1359.19 3.9	0.672854	30.0858	1359.19	3.9		Male	29	Seventh-day Adventist		Cohabitating/ Married	Bamba-Babwisi	13	9	No	Yes	1	5	Secondary school	Rural	< 15,000	Semi-permanent	Dusty	Without ceiling	Incomplete	Government officer or employee of government offices	0	0	0	1	0	0	0	0		Yes	No			Yes
2022-11-07 09:22:55	2022-11-08 09:57:19		Yes	Bundibugyo	MC	2022-11-07	Bundibugyo	H088	Harugale	0.6786747 30.0486485 0.0 4599.999	0.678675	30.0486	0	4600		Male	32	Anglican		Cohabitating/ Married	Batooro	13	9	Yes	Yes	6	50	Primary school	Rural	> 70,001	Semi-permanent	Dusty	Without ceiling	Complete	Crop production	1	0	0	0	0	0	0	0		Yes	Yes	50	Through the roof	No
2022-11-07 09:58:20	2022-11-08 10:27:18		Yes	Bundibugyo	MSA	2022-11-07	Bundibugyo	N042	Ntandi	0.7970365 30.139624 0.0 3299.999	0.797037	30.1396	0	3300		Male	37	Anglican		Divorced/ Separated/ Widowed	Bakonjo	10	9	Yes	Yes	5	10	Never attended school	Urban	15,001 – 40,000	Temporary	Dusty	Without ceiling	Complete	No occupation/ unemployed	0	0	0	0	1	0	0	0		Yes	Yes	10	Through the roof	No
2022-11-07 10:03:04	2022-11-08 10:29:38		Yes	Bundibugyo	TE	2022-11-07	Bundibugyo	B016	Burondo	0.8744359 30.1863695 1082.1 4.98	0.874436	30.1864	1082.1	4.98		Male	74	Roman catholic		Cohabitating/ Married	Bamba-Babwisi	13	9	Yes	Yes	3	50	Primary school	Rural	15,001 – 40,000	Permanent	Cemented	With ceiling	Complete	Crop production	1	0	0	0	0	0	0	0		Yes	No			Yes
2022-11-07 10:10:26	2022-11-08 10:44:42		Yes	Bundibugyo	MC	2022-11-07	Bundibugyo	H119	Harugale	0.6843455 30.0740773 1110.8671416751567 643.717	0.684346	30.0741	1110.87	643.717		Male	23	Pentecostal		Cohabitating/ Married	Bamba-Babwisi	11	8	Yes	Yes	5	10	Secondary school	Rural	> 70,001	Semi-permanent	Cemented	Without ceiling	Complete	Crop production	1	0	0	0	0	0	0	0		Yes	Yes	10	Through the roof	Yes
2022-11-07 10:23:35	2022-11-08 11:05:29		Yes	Bundibugyo	MS	2022-11-07	Bundibugyo	B0120	Burondo	0.8555676 30.1745921 683.9 4.82	0.855568	30.1746	683.9	4.82		Male	25	Pentecostal		Cohabitating/ Married	Bamba-Babwisi	10	8	Yes	Yes	3	1	Secondary school	Rural	40,001 – 70,000	Permanent	Tiled	With ceiling	Complete	Crop production	1	0	0	0	0	0	0	0		No	No			No
2022-11-07 10:33:01	2022-11-08 11:16:01		Yes	Bundibugyo	TE	2022-11-07	Bundibugyo	B043	Burondo	0.8641996 30.1847261 1042.3 4.92	0.8642	30.1847	1042.3	4.92		Male	29	Anglican		Cohabitating/ Married	Bamba-Babwisi	14	8	Yes	Yes	1	2	Primary school	Rural	15,001 – 40,000	Semi-permanent	Dusty	Without ceiling	Complete	Crop production	1	0	0	0	0	0	0	0		Yes	Yes	2	Through the roof	No
2022-11-07 10:34:16	2022-11-08 12:00:43		Yes	Bundibugyo	MS	2022-11-07	Bundibugyo	B082	Burondo	0.866488 30.1736597 658.5 4.95	0.866488	30.1737	658.5	4.95		Female	32	Seventh-day Adventist		Cohabitating/ Married	Bamba-Babwisi	10	8	Yes	No	0		Primary school	Rural	15,001 – 40,000	Semi-permanent	Dusty	Without ceiling	Complete	Market (food and animal trade)	0	0	0	0	0	1	0	0		No	No			No
2022-11-07 10:35:54	2022-11-08 12:31:15		Yes	Bundibugyo	MSA	2022-11-07	Bundibugyo	N056	Ntandi	0.7970365 30.139624 0.0 3299.999	0.797037	30.1396	0	3300		Female	23	Anglican		Cohabitating/ Married	Bakonjo	10	7	Yes	Yes	5	10	Never attended school	Urban	15,001 – 40,000	Semi-permanent	Cemented	Without ceiling	Complete	No occupation/ unemployed	0	0	0	0	1	0	0	0		Yes	Yes	10	Through the roof	No
2022-11-07 10:48:52	2022-11-08 12:38:28		Yes	Bundibugyo	MC	2022-11-07	Bundibugyo	H096	Harugale	0.6645891 30.0388975 0.0 3099.999	0.664589	30.0389	0	3100		Male	27	Anglican		Cohabitating/ Married	Bakonjo	13	7	Yes	Yes	2	10	Secondary school	Rural	> 70,001	Semi-permanent	Cemented	Without ceiling	Incomplete	Self employed	0	0	1	0	0	0	0	0		Yes	Yes	10	Through the roof	No
2022-11-07 11:15:32	2022-11-08 13:28:57		Yes	Bundibugyo	MC	2022-11-07	Bundibugyo	H080	Harugale	0.6679288 30.0396198 0.0 2599.999	0.667929	30.0396	0	2600		Female	29	Seventh-day Adventist		Cohabitating/ Married	Bamba-Babwisi	11	7	Yes	Yes	3	15	Primary school	Rural	> 70,001	Semi-permanent	Dusty	Without ceiling	Complete	Crop production	1	0	0	0	0	0	0	0		Yes	Yes	15	Through the roof	No
2022-11-07 11:24:45	2022-11-08 13:42:24		Yes	Bundibugyo	MSA	2022-11-07	Bundibugyo	N029	Ntandi	0.7838429 30.1367142 842.598 96.0	0.783843	30.1367	842.598	96		Male	38	Muslim		Cohabitating/ Married	Bamba-Babwisi	21	7	Yes	Yes	4	5	Never attended school	Urban	15,001 – 40,000	Semi-permanent	Dusty	Without ceiling	Complete	Crop production	1	0	0	0	0	0	0	0		No	No			No
2022-11-07 11:25:21	2022-11-08 14:08:12		Yes	Bundibugyo	MC	2022-11-07	Bundibugyo	H086	Harugale	0.6086236 29.9850736 0.0 3500.0	0.608624	29.9851	0	3500		Female	41	Anglican		Cohabitating/ Married	Batooro	11	7	Yes	Yes	6	2	Primary school	Rural	> 70,001	Semi-permanent	Dusty	Without ceiling	Complete	Market (food and animal trade)	0	0	0	0	0	1	0	0		Yes	Yes	2	Through the roof	No
2022-11-07 11:31:11	2022-11-08 16:46:45		Yes	Bundibugyo	MC	2022-11-07	Bundibugyo	H081	Harugale	0.6661374 29.9998864 0.0 3700.0	0.666137	29.9999	0	3700		Female	43	Seventh-day Adventist		Cohabitating/ Married	Bamba-Babwisi	9	7	Yes	No	0		Primary school	Rural	> 70,001	Semi-permanent	Dusty	Without ceiling	Complete	Crop production	1	0	0	0	0	0	0	0		Yes	Yes	15	Through the roof	No
2022-11-07 11:36:13	2022-11-08 16:47:22		Yes	Bundibugyo	KH	2022-11-07	Bundibugyo	H44	Harugale	0.6785733 30.0634543 0.0 2299.999	0.678573	30.0635	0	2300		Male	43	Pentecostal		Cohabitating/ Married	Bamba-Babwisi	9	7	Yes	Yes	5	10	Undergraduate	Rural	> 70,001	Semi-permanent	Cemented	Without ceiling	Complete	Government officer or employee of government offices	0	0	0	1	0	0	0	0		Yes	Yes	10	Through the door	Yes
2022-11-07 11:54:03	2022-11-08 16:48:11		Yes	Bundibugyo	MC	2022-11-07	Bundibugyo	H075	Harugale	0.6707102 30.0602357 1139.6359842882737 38.5	0.67071	30.0602	1139.64	38.5		Male	44	Seventh-day Adventist		Cohabitating/ Married	Bamba-Babwisi	9	7	Yes	Yes	2	15	Secondary school	Rural	> 70,001	Semi-permanent	Dusty	Without ceiling	Complete	Crop production	1	0	0	0	0	0	0	0		Yes	Yes	15	Through the roof	No
2022-11-07 12:05:31	2022-11-08 16:48:54		Yes	Bundibugyo	MS	2022-11-07	Bundibugyo	B081	Burondo	0.866891 30.1733806 656.2 4.866	0.866891	30.1734	656.2	4.866		Female	51	Seventh-day Adventist		Cohabitating/ Married	Bamba-Babwisi	9	7	Yes	No	0		Primary school	Rural	15,001 – 40,000	Semi-permanent	Dusty	Without ceiling	Complete	Crop production	1	0	0	0	0	0	0	0		No	No			No
2022-11-07 12:16:33	2022-11-08 16:49:19		Yes	Bundibugyo	MS	2022-11-07	Bundibugyo	B084	Burondo	0.864246 30.1751225 664.5 4.92	0.864246	30.1751	664.5	4.92		Female	52	Seventh-day Adventist		Cohabitating/ Married	Bamba-Babwisi	9	7	Yes	No	0		Primary school	Rural	40,001 – 70,000	Semi-permanent	Dusty	Without ceiling	Complete	Crop production	1	0	0	0	0	0	0	0		No	No			No
2022-11-07 12:29:15	2022-11-09 06:55:13		Yes	Bundibugyo	MS	2022-11-07	Bundibugyo	B0125	Burondo	0.8550678 30.1745548 684.6 4.55	0.855068	30.1746	684.6	4.55		Male	65	Pentecostal		Cohabitating/ Married	Bamba-Babwisi	9	7	Yes	Yes	3	1	Primary school	Rural	15,001 – 40,000	Permanent	Tiled	With ceiling	Complete	Crop production	1	0	0	0	0	0	0	0		Yes	Yes	1	Through the window	Yes
2022-11-07 12:42:06	2022-11-09 07:07:08		Yes	Bundibugyo	MS	2022-11-07	Bundibugyo	B0119	Burondo	0.8554208 30.1745215 697.3 4.642	0.855421	30.1745	697.3	4.642		Female	24	Pentecostal		Cohabitating/ Married	Bamba-Babwisi	9	6	Yes	No	0		Primary school	Rural	40,001 – 70,000	Permanent	Tiled	With ceiling	Complete	Crop production	1	0	0	0	0	0	0	0		No	No			No
2022-11-07 12:54:40	2022-11-09 07:17:45		Yes	Bundibugyo	MS	2022-11-08	Bundibugyo	B0109	Burondo	0.8555378 30.1745272 699.2 4.5	0.855538	30.1745	699.2	4.5		Male	26	Anglican		Cohabitating/ Married	Bamba-Babwisi	9	6	Yes	No	0		Primary school	Rural	15,001 – 40,000	Permanent	Cemented	With ceiling	Complete	Crop production	1	0	0	0	0	0	0	0		No	No			No
2022-11-07 13:08:56	2022-11-09 07:32:47		Yes	Bundibugyo	MC	2022-11-08	Bundibugyo	H066	Harugale	0.6752995 30.0586525 0.0 3000.0	0.6753	30.0587	0	3000		Male	30	Roman catholic		Cohabitating/ Married	Bamba-Babwisi	8	6	Yes	Yes	2	50	Vocational school	Rural	> 70,001	Semi-permanent	Cemented	Without ceiling	Complete	Crop production	1	0	0	0	0	0	0	0		Yes	No		Through the ventilator	Yes
2022-11-07 14:04:31	2022-11-09 07:50:25		Yes	Bundibugyo	MC	2022-11-08	Bundibugyo	H070	Harugale	0.6681958 30.0381752 0.0 3599.999	0.668196	30.0382	0	3600		Male	30	Seventh-day Adventist		Cohabitating/ Married	Bamba-Babwisi	9	6	Yes	Yes	2	15	Secondary school	Rural	> 70,001	Semi-permanent	Dusty	Without ceiling	Complete	Crop production	1	0	0	0	0	0	0	0		No	No			No
2022-11-07 14:51:29	2022-11-09 08:16:50		Yes	Bundibugyo	MC	2022-11-08	Bundibugyo	H071	Harugale	0.6681958 30.0381752 0.0 3599.999	0.668196	30.0382	0	3600		Male	31	Seventh-day Adventist		Cohabitating/ Married	Bamba-Babwisi	12	6	Yes	Yes	2	15	Secondary school	Rural	> 70,001	Semi-permanent	Dusty	Without ceiling	Complete	Crop production	1	0	0	0	0	0	0	0		Yes	Yes	15	Through the roof	No
2022-11-07 15:28:56	2022-11-09 08:26:00		Yes	Bundibugyo	BW	2022-11-08	Bundibugyo	N066	Ntandi	0.8082233 30.1494639 692.7 3.9	0.808223	30.1495	692.7	3.9		Male	32	Seventh-day Adventist		Cohabitating/ Married	Bamba-Babwisi	8	6	Yes	Yes	3	10	Secondary school	Urban	15,001 – 40,000	Permanent	Cemented	With ceiling	Complete	Crop production	1	0	0	0	0	0	0	0		No	No			No
2022-11-07 16:28:40	2022-11-09 08:26:53		Yes	Bundibugyo	MS	2022-11-08	Bundibugyo	B079	Burondo	0.8556351 30.1758972 704.6 4.9	0.855635	30.1759	704.6	4.9		Male	32	Seventh-day Adventist		Cohabitating/ Married	Bamba-Babwisi	8	6	Yes	No	0		Primary school	Rural	15,001 – 40,000	Semi-permanent	Dusty	Without ceiling	Complete	Crop production	1	0	0	0	0	0	0	0		No	No			No
2022-11-07 17:07:21	2022-11-09 08:42:49		Yes	Bundibugyo	MS	2022-11-08	Bundibugyo	B0122	Burondo	0.8555036 30.1744981 693.4 4.933	0.855504	30.1745	693.4	4.933		Female	32	Pentecostal		Cohabitating/ Married	Bamba-Babwisi	8	6	Yes	No	0		Primary school	Rural	15,001 – 40,000	Permanent	Tiled	With ceiling	Complete	Crop production	1	0	0	0	0	0	0	0		Yes	Yes	1	Through the window	Yes
2022-11-07 17:27:08	2022-11-09 09:01:57		Yes	Bundibugyo	BW	2022-11-08	Bundibugyo	N095	Ntandi	0.8090528 30.1556163 810.543 3.9	0.809053	30.1556	810.543	3.9		Female	33	Seventh-day Adventist		Cohabitating/ Married	Bamba-Babwisi	13	6	Yes	Yes	5	5	Primary school	Urban	40,001 – 70,000	Semi-permanent	Cemented	Without ceiling	Incomplete	Crop production	1	0	0	0	0	0	0	0		Yes	No			Yes
2022-11-07 17:52:38	2022-11-09 09:14:34		Yes	Bundibugyo	MSA	2022-11-08	Bundibugyo	N025	Ntandi	0.784613 30.1363143 832.103 3.972	0.784613	30.1363	832.103	3.972		Male	34	Muslim		Cohabitating/ Married	Bamba-Babwisi	15	6	Yes	Yes	4	5	Never attended school	Urban	< 15,000	Semi-permanent	Dusty	Without ceiling	Complete	Hunting	0	1	0	0	0	0	0	0		Yes	Yes	5	Through the roof	No
2022-11-07 18:13:36	2022-11-09 09:21:17		Yes	Bundibugyo	BW	2022-11-08	Bundibugyo	N0104.	Ntandi	0.80322 30.1411051 659.822 3.9	0.80322	30.1411	659.822	3.9		Male	34	Anglican		Cohabitating/ Married	Bakonjo	9	6	Yes	Yes	10	5	Primary school	Urban	15,001 – 40,000	Semi-permanent	Dusty	Without ceiling	Complete	Crop production	1	0	0	0	0	0	0	0		Yes	Yes	5	Through the roof	No
2022-11-08 07:02:37	2022-11-09 09:32:25		Yes	Bundibugyo	MSA	2022-11-08	Bundibugyo	N003	Ntandi	0.7845704 30.1363436 813.326 5.086	0.78457	30.1363	813.326	5.086		Female	35	Seventh-day Adventist		Single	Bamba-Babwisi	11	6	Yes	No	0		Secondary school	Urban	< 15,000	Semi-permanent	Dusty	Without ceiling	Complete	Student	0	0	0	0	0	0	0	1	0	No	No			No
2022-11-08 07:36:29	2022-11-09 09:34:16		Yes	Bundibugyo	MS	2022-11-08	Bundibugyo	B0108	Burondo	0.855493 30.174482 699.8 3.9	0.855493	30.1745	699.8	3.9		Female	36	Anglican		Cohabitating/ Married	Bamba-Babwisi	8	6	Yes	No	0		Primary school	Rural	< 15,000	Permanent	Cemented	With ceiling	Complete	Crop production	1	0	0	0	0	0	0	0		No	No			No
2022-11-08 07:56:58	2022-11-09 09:42:21		Yes	Bundibugyo	MS	2022-11-08	Bundibugyo	B0114	Burondo	0.8556706 30.1757961 684.0 4.9	0.855671	30.1758	684	4.9		Male	36	Anglican		Cohabitating/ Married	Batwa	8	6	Yes	Yes	5	10	Primary school	Rural	15,001 – 40,000	Permanent	Cemented	Without ceiling	Complete	Crop production	1	0	0	0	0	0	0	0		Yes	Yes	10	Through the roof	No
2022-11-08 08:05:45	2022-11-09 09:46:50		Yes	Bundibugyo	MC	2022-11-08	Bundibugyo	H127	Harugale	0.6829767 30.0713506 1105.0 11.0	0.682977	30.0714	1105	11		Male	38	Pentecostal		Cohabitating/ Married	Bamba-Babwisi	9	6	Yes	Yes	3	5	Undergraduate	Rural	> 70,001	Permanent	Cemented	Without ceiling	Complete	Government officer or employee of government offices	0	0	0	1	0	0	0	0		Yes	Yes	5	Through the window	Yes
2022-11-08 08:12:41	2022-11-09 09:59:22		Yes	Bundibugyo	MS	2022-11-08	Bundibugyo	B0118	Burondo	0.8554097 30.1745511 694.1 3.9	0.85541	30.1746	694.1	3.9		Female	40	Pentecostal		Cohabitating/ Married	Bamba-Babwisi	9	6	Yes	No	0		Primary school	Rural	< 15,000	Permanent	Cemented	Without ceiling	Complete	Crop production	1	0	0	0	0	0	0	0		No	No			No
2022-11-08 08:19:04	2022-11-09 10:02:00		Yes	Bundibugyo	MC	2022-11-08	Bundibugyo	H098	Harugale	0.6660841 30.007834 0.0 3599.999	0.666084	30.0078	0	3600		Female	41	Anglican		Cohabitating/ Married	Bakonjo	9	6	Yes	Yes	2	10	Undergraduate	Rural	> 70,001	Semi-permanent	Cemented	Without ceiling	Incomplete	Government officer or employee of government offices	0	0	0	1	0	0	0	0		Yes	Yes	10	Through the roof	No
2022-11-08 08:31:32	2022-11-09 10:19:49		Yes	Bundibugyo	MS	2022-11-08	Bundibugyo	B096	Burondo	0.8458735 30.1732242 706.8 4.68	0.845873	30.1732	706.8	4.68		Female	44	Anglican		Cohabitating/ Married	Bamba-Babwisi	9	6	Yes	Yes	2	10	Secondary school	Rural	15,001 – 40,000	Semi-permanent	Cemented	Without ceiling	Incomplete	Crop production	1	0	0	0	0	0	0	0		Yes	Yes	10	Through the roof	No
2022-11-08 08:41:32	2022-11-09 10:30:38		Yes	Bundibugyo	MC	2022-11-08	Bundibugyo	H087	Harugale	0.6832873 30.0515376 0.0 4699.999	0.683287	30.0515	0	4700		Male	51	Anglican		Cohabitating/ Married	Batooro	8	6	Yes	Yes	6	50	Undergraduate	Rural	> 70,001	Semi-permanent	Dusty	Without ceiling	Complete	Self employed	0	0	1	0	0	0	0	0		Yes	Yes	2	Through the roof	No
2022-11-08 08:43:20	2022-11-09 10:32:20		Yes	Bundibugyo	MC	2022-11-08	Bundibugyo	H093	Harugale	0.6753575 30.0067503 0.0 3500.0	0.675358	30.0068	0	3500		Female	53	Anglican		Cohabitating/ Married	Batwa	9	6	Yes	Yes	6	5	Primary school	Rural	15,001 – 40,000	Semi-permanent	Dusty	Without ceiling	Complete	Housewife	0	0	0	0	0	0	1	0		Yes	Yes	50	Through the roof	No
2022-11-08 08:52:12	2022-11-09 10:44:57		Yes	Bundibugyo	KH	2022-11-08	Bundibugyo	H32	Harugale	0.6748844 30.0803022 1502.573 3.9	0.674884	30.0803	1502.57	3.9		Male	54	Seventh-day Adventist		Cohabitating/ Married	Bamba-Babwisi	8	6	Yes	Yes	6	5	Secondary school	Rural	< 15,000	Semi-permanent	Dusty	Without ceiling	Incomplete	Crop production	1	0	0	0	0	0	0	0		Yes	No			Yes
2022-11-08 08:58:21	2022-11-09 11:01:59		Yes	Bundibugyo	KH	2022-11-08	Bundibugyo	H33	Harugale	0.6750536 30.0802915 1500.148 3.935	0.675054	30.0803	1500.15	3.935		Male	56	Seventh-day Adventist		Cohabitating/ Married	Bamba-Babwisi	8	6	Yes	Yes	1	5	Primary school	Rural	< 15,000	Semi-permanent	Dusty	Without ceiling	Incomplete	Crop production	1	0	0	0	0	0	0	0		Yes	No			Yes
2022-11-08 09:13:44	2022-11-09 11:04:15		Yes	Bundibugyo	MS	2022-11-08	Bundibugyo	B0126	Burondo	0.8550805 30.1745158 683.8 4.75	0.855081	30.1745	683.8	4.75		Female	63	Pentecostal		Cohabitating/ Married	Bamba-Babwisi	9	6	Yes	No	0		Primary school	Rural	15,001 – 40,000	Permanent	Tiled	With ceiling	Complete	Crop production	1	0	0	0	0	0	0	0		Yes	Yes	1	Through the window	Yes
2022-11-08 09:17:15	2022-11-09 11:04:40		Yes	Bundibugyo	KH	2022-11-08	Bundibugyo	H37	Harugale	0.710218 30.0630937 0.0 100.0	0.710218	30.0631	0	100		Female	65	Seventh-day Adventist		Cohabitating/ Married	Bamba-Babwisi	15	6	Yes	Yes	4	5	Primary school	Rural	< 15,000	Semi-permanent	Dusty	Without ceiling	Incomplete	Self employed	0	0	1	0	0	0	0	0		Yes	No			Yes
2022-11-08 09:35:13	2022-11-09 11:17:05		Yes	Bundibugyo	MS	2022-11-08	Bundibugyo	B092	Burondo	0.8549464 30.1745053 757.4 5.0	0.854946	30.1745	757.4	5		Male	67	Muslim		Cohabitating/ Married	Bamba-Babwisi	9	6	Yes	No	0		Primary school	Rural	15,001 – 40,000	Semi-permanent	Dusty	Without ceiling	Complete	Crop production	1	0	0	0	0	0	0	0		No	No			No
2022-11-08 09:42:54	2022-11-09 12:13:23		Yes	Bundibugyo	MC	2022-11-08	Bundibugyo	H076	Harugale	0.6712725 30.0596393 1179.904548167708 44.0	0.671273	30.0596	1179.9	44		Male	23	Seventh-day Adventist		Cohabitating/ Married	Bamba-Babwisi	7	5	Yes	Yes	2	15	Secondary school	Rural	> 70,001	Semi-permanent	Dusty	Without ceiling	Complete	Self employed	0	0	1	0	0	0	0	0		Yes	Yes	15	Through the roof	No
2022-11-08 09:45:06	2022-11-09 13:04:17		Yes	Bundibugyo	KH	2022-11-08	Bundibugyo	H28	Harugale	0.6771924 30.0758469 1339.12 3.9	0.677192	30.0758	1339.12	3.9		Female	23	Seventh-day Adventist		Cohabitating/ Married	Bamba-Babwisi	6	5	Yes	Yes	5	5	Primary school	Rural	40,001 – 70,000	Semi-permanent	Cemented	Without ceiling	Incomplete	Crop production	1	0	0	0	0	0	0	0		Yes	No			Yes
2022-11-08 09:48:58	2022-11-09 13:06:39		Yes	Bundibugyo	BW	2022-11-08	Bundibugyo	N079	Ntandi	0.8111981 30.1564125 795.479 3.9	0.811198	30.1564	795.479	3.9		Male	26	Seventh-day Adventist		Cohabitating/ Married	Batwa	8	5	Yes	Yes	2	10	Primary school	Urban	40,001 – 70,000	Semi-permanent	Cemented	With ceiling	Complete	Crop production	1	0	0	0	0	0	0	0		Yes	Yes	10	Through the ventilator	Yes
2022-11-08 10:01:02	2022-11-09 13:59:56		Yes	Bundibugyo	MS	2022-11-08	Bundibugyo	B0101	Burondo	0.8557703 30.1758398 706.1 4.1	0.85577	30.1758	706.1	4.1		Female	27	Anglican		Cohabitating/ Married	Bamba-Babwisi	8	5	Yes	No	0		Primary school	Rural	15,001 – 40,000	Permanent	Cemented	With ceiling	Complete	Crop production	1	0	0	0	0	0	0	0		Yes	Yes	10	Through the roof	No
2022-11-08 10:01:44	2022-11-09 14:00:07		Yes	Bundibugyo	MSA	2022-11-08	Bundibugyo	N048	Ntandi	0.7970365 30.139624 0.0 3299.999	0.797037	30.1396	0	3300		Female	28	Anglican		Cohabitating/ Married	Bakonjo	7	5	Yes	Yes	5	10	Secondary school	Urban	40,001 – 70,000	Temporary	Dusty	Without ceiling	Complete	Self employed	0	0	1	0	0	0	0	0		Yes	Yes	10	Through the roof	No
2022-11-08 10:18:13	2022-11-09 14:00:27		Yes	Bundibugyo	TE	2022-11-08	Bundibugyo	B010	Burondo	0.8645271 30.1845491 1081.3 4.294	0.864527	30.1845	1081.3	4.294		Male	29	Roman catholic		Cohabitating/ Married	Bamba-Babwisi	5	5	Yes	Yes	5	50	Primary school	Rural	15,001 – 40,000	Permanent	Cemented	With ceiling	Complete	Hunting	0	1	0	0	0	0	0	0		Yes	Yes	50	Through the ventilator	Yes
2022-11-08 10:19:19	2022-11-09 14:00:44		Yes	Bundibugyo	MSA	2022-11-08	Bundibugyo	N044	Ntandi	0.7970365 30.139624 0.0 3299.999	0.797037	30.1396	0	3300		Female	29	Anglican		Cohabitating/ Married	Bakonjo	7	5	Yes	Yes	5	10	Primary school	Urban	15,001 – 40,000	Temporary	Dusty	Without ceiling	Complete	No occupation/ unemployed	0	0	0	0	1	0	0	0		Yes	Yes	10	Through the roof	No
2022-11-08 10:22:39	2022-11-09 14:01:03		Yes	Bundibugyo	MC	2022-11-08	Bundibugyo	H128	Harugale	0.8555046 30.174544 689.6 3.9	0.855505	30.1745	689.6	3.9		Female	29	Pentecostal		Single	Bamba-Babwisi	9	5	Yes	Yes	3	5	Vocational school	Rural	< 15,000	Permanent	Cemented	Without ceiling	Complete	Student	0	0	0	0	0	0	0	1	0	Yes	Yes	5	Through the window	Yes
2022-11-08 10:31:00	2022-11-09 14:01:11		Yes	Bundibugyo	MC	2022-11-08	Bundibugyo	H113	Harugale	0.6835499 30.075747 1160.0 530.787	0.68355	30.0757	1160	530.787		Male	29	Pentecostal		Cohabitating/ Married	Bakonjo	7	5	Yes	Yes	5	10	Primary school	Rural	> 70,001	Temporary	Dusty	Without ceiling	Complete	Crop production	1	0	0	0	0	0	0	0		Yes	Yes	10	Through the roof	No
2022-11-08 10:31:16	2022-11-09 14:01:22		Yes	Bundibugyo	MC	2022-11-08	Bundibugyo	H122	Harugale	0.6830484 30.0721674 1118.2354412311408 29.061	0.683048	30.0722	1118.24	29.061		Male	29	Pentecostal		Cohabitating/ Married	Bamba-Babwisi	8	5	Yes	Yes	2	5	Secondary school	Rural	> 70,001	Permanent	Cemented	Without ceiling	Incomplete	Crop production	1	0	0	0	0	0	0	0		Yes	Yes	5	Through the window	Yes
2022-11-08 10:34:05	2022-11-09 14:03:12		Yes	Bundibugyo	MSA	2022-11-08	Bundibugyo	N050	Ntandi	0.802173 30.1425111 0.0 2200.0	0.802173	30.1425	0	2200		Male	30	Anglican		Cohabitating/ Married	Bakonjo	7	5	Yes	Yes	5	10	Secondary school	Urban	40,001 – 70,000	Semi-permanent	Cemented	Without ceiling	Complete	Market (food and animal trade)	0	0	0	0	0	1	0	0		Yes	Yes	10	Through the roof	No
2022-11-08 10:50:15	2022-11-09 14:03:54		Yes	Bundibugyo	MS	2022-11-08	Bundibugyo	B089	Burondo	0.8515928 30.1737533 687.9 4.72	0.851593	30.1738	687.9	4.72		Female	31	Muslim		Cohabitating/ Married	Bamba-Babwisi	7	5	Yes	Yes	1	2	Primary school	Rural	15,001 – 40,000	Semi-permanent	Dusty	Without ceiling	Complete	Crop production	1	0	0	0	0	0	0	0		No	No			No
2022-11-08 10:51:58	2022-11-09 14:04:13		Yes	Bundibugyo	MC	2022-11-08	Bundibugyo	H114	Harugale	0.6819594 30.0772832 1212.0 2410.299	0.681959	30.0773	1212	2410.3		Female	31	Pentecostal		Divorced/ Separated/ Widowed	Bakonjo	7	5	Yes	Yes	5	10	Secondary school	Rural	> 70,001	Temporary	Dusty	Without ceiling	Complete	Crop production	1	0	0	0	0	0	0	0		Yes	Yes	10	Through the roof	No
2022-11-08 10:55:13	2022-11-09 14:04:22		Yes	Bundibugyo	MC	2022-11-08	Bundibugyo	H097	Harugale	0.6658851 30.0374529 0.0 3099.999	0.665885	30.0375	0	3100		Female	32	Anglican		Cohabitating/ Married	Bakonjo	9	5	Yes	Yes	2	10	Secondary school	Rural	40,001 – 70,000	Semi-permanent	Cemented	Without ceiling	Incomplete	Housewife	0	0	0	0	0	0	1	0		Yes	Yes	10	Through the roof	No
2022-11-08 11:03:44	2022-11-09 14:04:31		Yes	Bundibugyo	MC	2022-11-08	Bundibugyo	H100	Harugale	0.6645891 30.0388975 0.0 3099.999	0.664589	30.0389	0	3100		Female	32	Anglican		Divorced/ Separated/ Widowed	Bakonjo	6	5	Yes	Yes	2	10	Primary school	Rural	> 70,001	Temporary	Cemented	Without ceiling	Incomplete	Crop production	1	0	0	0	0	0	0	0		Yes	Yes	10	Through the roof	No
2022-11-08 11:06:41	2022-11-09 14:04:40		Yes	Bundibugyo	MS	2022-11-08	Bundibugyo	B0102	Burondo	0.8556659 30.1745365 694.5 4.3	0.855666	30.1745	694.5	4.3		Male	32	Anglican		Cohabitating/ Married	Bamba-Babwisi	9	5	Yes	Yes	5	10	Primary school	Rural	15,001 – 40,000	Permanent	Cemented	With ceiling	Complete	Crop production	1	0	0	0	0	0	0	0		No	No			No
2022-11-08 11:08:20	2022-11-09 14:04:58		Yes	Bundibugyo	MS	2022-11-08	Bundibugyo	B077	Burondo	0.8546163 30.1744849 690.5 4.957	0.854616	30.1745	690.5	4.957		Female	34	Seventh-day Adventist		Cohabitating/ Married	Bamba-Babwisi	7	5	Yes	No	0		Primary school	Rural	15,001 – 40,000	Semi-permanent	Dusty	Without ceiling	Complete	Crop production	1	0	0	0	0	0	0	0		No	No			No
2022-11-08 11:18:11	2022-11-09 14:05:07		Yes	Bundibugyo	MC	2022-11-08	Bundibugyo	H077	Harugale	0.6746067 30.0414256 0.0 3799.999	0.674607	30.0414	0	3800		Male	34	Seventh-day Adventist		Cohabitating/ Married	Bamba-Babwisi	7	5	Yes	Yes	2	15	Secondary school	Rural	> 70,001	Semi-permanent	Dusty	Without ceiling	Complete	Self employed	0	0	1	0	0	0	0	0		Yes	Yes	15	Through the roof	No
2022-11-08 11:33:46	2022-11-09 14:05:19		Yes	Bundibugyo	KH	2022-11-09	Bundibugyo	H53	Harugale	0.6785733 30.0634543 1133.757 2299.999	0.678573	30.0635	1133.76	2300		Female	34	Pentecostal		Cohabitating/ Married	Bamba-Babwisi	6	5	Yes	Yes	5	10	Primary school	Rural	< 15,000	Semi-permanent	Cemented	Without ceiling	Complete	Self employed	0	0	1	0	0	0	0	0		No	No			No
2022-11-08 11:36:52	2022-11-09 14:05:26		Yes	Bundibugyo	MC	2022-11-09	Bundibugyo	H120	Harugale	0.6850069 30.071797 1088.0 5.907	0.685007	30.0718	1088	5.907		Male	34	Pentecostal		Cohabitating/ Married	Bamba-Babwisi	8	5	Yes	Yes	5	10	Secondary school	Rural	> 70,001	Semi-permanent	Cemented	Without ceiling	Complete	Crop production	1	0	0	0	0	0	0	0		Yes	Yes	10	Through the door	Yes
2022-11-08 11:37:39	2022-11-09 14:05:34		Yes	Bundibugyo	MS	2022-11-09	Bundibugyo	B0112	Burondo	0.8554828 30.1745862 673.5 5.0	0.855483	30.1746	673.5	5		Female	34	Anglican		Cohabitating/ Married	Bamba-Babwisi	9	5	Yes	No	0		Primary school	Rural	15,001 – 40,000	Permanent	Cemented	With ceiling	Complete	Crop production	1	0	0	0	0	0	0	0		No	No			No
2022-11-08 11:43:02	2022-11-09 14:05:40		Yes	Bundibugyo	KH	2022-11-09	Bundibugyo	H41	Harugale	0.6734336 30.0859882 1568.347 3.9	0.673434	30.086	1568.35	3.9		Female	35	Seventh-day Adventist		Cohabitating/ Married	Bamba-Babwisi	6	5	Yes	Yes	4	5	Secondary school	Rural	40,001 – 70,000	Semi-permanent	Dusty	Without ceiling	Incomplete	Crop production	1	0	0	0	0	0	0	0		No	No			Yes
2022-11-08 11:49:54	2022-11-09 14:05:48		Yes	Bundibugyo	MS	2022-11-09	Bundibugyo	B0113	Burondo	0.8555837 30.1757874 721.3 4.86	0.855584	30.1758	721.3	4.86		Male	35	Anglican		Cohabitating/ Married	Batwa	8	5	Yes	Yes	5	10	Primary school	Rural	15,001 – 40,000	Permanent	Cemented	Without ceiling	Complete	Crop production	1	0	0	0	0	0	0	0		No	No			No
2022-11-08 11:56:00	2022-11-09 14:05:55		Yes	Bundibugyo	KH	2022-11-09	Bundibugyo	H44	Harugale	0.8555474 30.1745056 678.1 4.88	0.855547	30.1745	678.1	4.88		Male	37	Seventh-day Adventist		Cohabitating/ Married	Bamba-Babwisi	9	5	Yes	Yes	2	15	Primary school	Rural	> 70,001	Semi-permanent	Dusty	Without ceiling	Complete	Market (food and animal trade)	0	0	0	0	0	1	0	0		Yes	No			No
2022-11-08 11:59:21	2022-11-09 14:06:11		Yes	Bundibugyo	MS	2022-11-09	Bundibugyo	B0116	Burondo	0.6999383 30.0631576 0.0 2799.999	0.699938	30.0632	0	2800		Female	38	Anglican		Cohabitating/ Married	Batwa	9	5	Yes	Yes	5	10	Primary school	Rural	< 15,000	Temporary	Dusty	Without ceiling	Complete	Crop production	1	0	0	0	0	0	0	0		No	No			No
2022-11-08 12:08:04	2022-11-09 14:06:24		Yes	Bundibugyo	MSA	2022-11-09	Bundibugyo	N032	Ntandi	0.8536639 30.1741314 678.4 3.9	0.853664	30.1741	678.4	3.9		Male	40	Muslim		Cohabitating/ Married	Bamba-Babwisi	15	5	Yes	Yes	4	2	Never attended school	Urban	< 15,000	Semi-permanent	Dusty	Without ceiling	Complete	Hunting	0	1	0	0	0	0	0	0		No	No			No
2022-11-08 12:19:31	2022-11-09 14:06:48		Yes	Bundibugyo	MSA	2022-11-09	Bundibugyo	N046	Ntandi	0.802173 30.1425111 0.0 2200.0	0.802173	30.1425	0	2200		Female	40	Anglican		Single	Bakonjo	6	5	Yes	Yes	5	10	Primary school	Urban	15,001 – 40,000	Temporary	Dusty	Without ceiling	Complete	No occupation/ unemployed	0	0	0	0	1	0	0	0		Yes	Yes	10	Through the roof	No
2022-11-08 12:21:40	2022-11-09 14:07:09		Yes	Bundibugyo	MSA	2022-11-09	Bundibugyo	N010	Ntandi	0.7821568 30.1380018 846.137 6.884	0.782157	30.138	846.137	6.884		Male	41	Seventh-day Adventist		Cohabitating/ Married	Bamba-Babwisi	12	5	Yes	Yes	3	15	Primary school	Urban	< 15,000	Semi-permanent	Dusty	Without ceiling	Complete	Crop production	1	0	0	0	0	0	0	0		Yes	Yes	15	Through the roof	No
2022-11-08 12:30:05	2022-11-09 14:07:17		Yes	Bundibugyo	TE	2022-11-09	Bundibugyo	B011	Burondo	0.8645233 30.1845579 1074.3 4.802	0.864523	30.1846	1074.3	4.802		Female	43	Roman catholic		Cohabitating/ Married	Batwa	7	5	Yes	Yes	2	50	Primary school	Rural	15,001 – 40,000	Permanent	Cemented	With ceiling	Complete	Crop production	1	0	0	0	0	0	0	0		Yes	Yes	50	Through the ventilator	Yes
2022-11-08 12:39:43	2022-11-09 14:07:25		Yes	Bundibugyo	MS	2022-11-09	Bundibugyo	B082	Burondo	0.8668601 30.1732901 678.9 4.873	0.86686	30.1733	678.9	4.873		Male	43	Seventh-day Adventist		Cohabitating/ Married	Bamba-Babwisi	7	5	Yes	Yes	2	15	Primary school	Rural	15,001 – 40,000	Semi-permanent	Dusty	Without ceiling	Complete	Crop production	1	0	0	0	0	0	0	0		No	No			No
2022-11-08 12:54:59	2022-11-09 14:07:33		Yes	Bundibugyo	MS	2022-11-09	Bundibugyo	B0121	Burondo	0.8555584 30.1745214 697.8 4.742	0.855558	30.1745	697.8	4.742		Male	43	Pentecostal		Cohabitating/ Married	Bamba-Babwisi	9	5	Yes	Yes	3	1	Primary school	Rural	40,001 – 70,000	Permanent	Tiled	With ceiling	Complete	Crop production	1	0	0	0	0	0	0	0		Yes	Yes	1	Through the window	Yes
2022-11-08 13:06:45	2022-11-09 14:07:42		Yes	Bundibugyo	MC	2022-11-09	Bundibugyo	H099	Harugale	0.6645891 30.0388975 0.0 3099.999	0.664589	30.0389	0	3100		Male	51	Anglican		Single	Bakonjo	8	5	Yes	Yes	2	10	Secondary school	Rural	< 15,000	Semi-permanent	Cemented	Without ceiling	Incomplete	Student	0	0	0	0	0	0	0	1	0	Yes	Yes	10	Through the roof	No
2022-11-08 13:13:49	2022-11-09 14:07:50		Yes	Bundibugyo	MC	2022-11-09	Bundibugyo	H102	Harugale	0.6645891 30.0388975 0.0 3099.999	0.664589	30.0389	0	3100		Female	54	Anglican		Divorced/ Separated/ Widowed	Bakonjo	8	5	Yes	Yes	5	10	Never attended school	Rural	< 15,000	Temporary	Cemented	Without ceiling	Incomplete	No occupation/ unemployed	0	0	0	0	1	0	0	0		Yes	Yes	10	Through the roof	No
2022-11-08 13:18:11	2022-11-09 14:08:00		Yes	Bundibugyo	MC	2022-11-09	Bundibugyo	H121	Harugale	0.6770347 30.0696875 976.407 3.9	0.677035	30.0697	976.407	3.9		Female	54	Pentecostal		Divorced/ Separated/ Widowed	Bamba-Babwisi	6	5	Yes	Yes	5	10	Primary school	Rural	40,001 – 70,000	Semi-permanent	Cemented	Without ceiling	Complete	Crop production	1	0	0	0	0	0	0	0		Yes	Yes	10	Through the door	Yes
2022-11-08 13:26:28	2022-11-09 14:09:37		Yes	Bundibugyo	KH	2022-11-09	Bundibugyo	H59	Harugale	0.681901 30.0659819 1139.656 699.999	0.681901	30.066	1139.66	699.999		Female	54	Pentecostal		Cohabitating/ Married	Bamba-Babwisi	7	5	Yes	Yes	5	100	Undergraduate	Rural	> 70,001	Permanent	Cemented	Without ceiling	Incomplete	No occupation/ unemployed	0	0	0	0	1	0	0	0		Yes	Yes	3	Through the window	Yes
2022-11-08 13:29:27	2022-11-09 14:16:43		Yes	Bundibugyo	MC	2022-11-09	Bundibugyo	H069	Harugale	0.8666894 30.1739826 678.4 4.631	0.866689	30.174	678.4	4.631		Male	56	Roman catholic		Cohabitating/ Married	Bamba-Babwisi	7	5	Yes	Yes	4	50	Secondary school	Rural	> 70,001	Semi-permanent	Cemented	With ceiling	Complete	Crop production	1	0	0	0	0	0	0	0		Yes	No			Yes
2022-11-08 14:01:39	2022-11-09 14:19:28		Yes	Bundibugyo	MC	2022-11-09	Bundibugyo	H094	Harugale	0.7076739 30.0616488 0.0 2500.0	0.707674	30.0616	0	2500		Female	56	Anglican		Cohabitating/ Married	Bakonjo	7	5	Yes	Yes	2	10	Primary school	Rural	15,001 – 40,000	Semi-permanent	Cemented	Without ceiling	Incomplete	Housewife	0	0	0	0	0	0	1	0		No	No			No
2022-11-08 14:03:59	2022-11-09 14:34:10		Yes	Bundibugyo	MC	2022-11-09	Bundibugyo	H106	Harugale	0.802173 30.1425111 0.0 2200.0	0.802173	30.1425	0	2200		Male	63	Anglican		Divorced/ Separated/ Widowed	Bamba-Babwisi	6	5	Yes	Yes	5	10	Secondary school	Rural	> 70,001	Temporary	Dusty	Without ceiling	Complete	Crop production	1	0	0	0	0	0	0	0		Yes	Yes	10	Through the roof	No
2022-11-08 14:57:13	2022-11-09 14:49:43		Yes	Bundibugyo	MC	2022-11-09	Bundibugyo	H074	Harugale	0.6716142 30.0615824 1117.095475523675 10.062	0.671614	30.0616	1117.1	10.062		Male	67	Seventh-day Adventist		Cohabitating/ Married	Bamba-Babwisi	8	5	Yes	Yes	2	15	Secondary school	Rural	> 70,001	Semi-permanent	Dusty	Without ceiling	Complete	Crop production	1	0	0	0	0	0	0	0		Yes	Yes	15	Through the roof	No
2022-11-08 15:10:49	2022-11-09 14:55:53		Yes	Bundibugyo	MC	2022-11-09	Bundibugyo	H117	Harugale	0.6843221 30.0740821 1122.6692038428316 14.0	0.684322	30.0741	1122.67	14		Male	67	Pentecostal		Cohabitating/ Married	Bamba-Babwisi	8	5	Yes	Yes	5	10	Secondary school	Rural	> 70,001	Temporary	Dusty	Without ceiling	Complete	Market (food and animal trade)	0	0	0	0	0	1	0	0		Yes	Yes	10	Through the roof	No
2022-11-08 15:24:06	2022-11-09 15:05:18		Yes	Bundibugyo	TE	2022-11-09	Bundibugyo	B012	Burondo	0.8705315 30.1868252 1047.6 5.0	0.870532	30.1868	1047.6	5		Female	24	Roman catholic		Cohabitating/ Married	Bakonjo	8	4	Yes	No	0		Primary school	Rural	< 15,000	Permanent	Cemented	With ceiling	Complete	Crop production	1	0	0	0	0	0	0	0		Yes	Yes	50	Through the ventilator	Yes
2022-11-08 15:31:20	2022-11-09 15:07:23		Yes	Bundibugyo	KH	2022-11-09	Bundibugyo	H45	Harugale	0.6785733 30.0634543 0.0 2299.999	0.678573	30.0635	0	2300		Female	24	Pentecostal		Cohabitating/ Married	Bamba-Babwisi	8	4	Yes	Yes	5	10	Secondary school	Rural	15,001 – 40,000	Semi-permanent	Cemented	Without ceiling	Complete	Crop production	1	0	0	0	0	0	0	0		Yes	Yes	10	Through the door	Yes
2022-11-08 15:52:27	2022-11-09 15:42:10		Yes	Bundibugyo	MC	2022-11-09	Bundibugyo	H084	Harugale	0.6832873 30.0515376 0.0 4699.999	0.683287	30.0515	0	4700		Female	27	Anglican		Cohabitating/ Married	Batooro	8	4	Yes	Yes	6	2	Primary school	Rural	> 70,001	Semi-permanent	Dusty	Without ceiling	Complete	Crop production	1	0	0	0	0	0	0	0		Yes	Yes	2	Through the roof	No
2022-11-08 16:05:50	2022-11-09 15:59:11		Yes	Bundibugyo	KH	2022-11-09	Bundibugyo	H54	Harugale	0.6785733 30.0634543 1109.29 2299.999	0.678573	30.0635	1109.29	2300		Male	27	Pentecostal		Cohabitating/ Married	Bamba-Babwisi	6	4	Yes	Yes	5	10	Primary school	Rural	< 15,000	Permanent	Cemented	Without ceiling	Complete	Self employed	0	0	1	0	0	0	0	0		Yes	Yes	10	Through the window	Yes
2022-11-08 16:23:59	2022-11-09 16:15:09		Yes	Bundibugyo	BW	2022-11-09	Bundibugyo	N091	Ntandi	0.8113635 30.1561961 809.938 3.9	0.811364	30.1562	809.938	3.9		Female	28	Seventh-day Adventist		Cohabitating/ Married	Bamba-Babwisi	8	4	Yes	Yes	6	5	Primary school	Urban	40,001 – 70,000	Semi-permanent	Cemented	Without ceiling	Incomplete	Crop production	1	0	0	0	0	0	0	0		Yes	No			Yes
2022-11-08 16:47:13	2022-11-09 16:57:01		Yes	Bundibugyo	MS	2022-11-09	Bundibugyo	B086	Burondo	0.852664 30.1744516 670.3 4.82	0.852664	30.1745	670.3	4.82		Female	28	Muslim		Cohabitating/ Married	Bamba-Babwisi	6	4	Yes	No	0		Primary school	Rural	15,001 – 40,000	Semi-permanent	Dusty	Without ceiling	Complete	Crop production	1	0	0	0	0	0	0	0		No	No			No
2022-11-08 17:08:55	2022-11-09 17:36:30		Yes	Bundibugyo	BW	2022-11-09	Bundibugyo	N0113	Ntandi	0.803962 30.1411955 725.359 3.9	0.803962	30.1412	725.359	3.9		Male	28	Anglican		Cohabitating/ Married	Bamba-Babwisi	9	4	Yes	No	0		Secondary school	Urban	40,001 – 70,000	Semi-permanent	Dusty	Without ceiling	Complete	Hunting	0	1	0	0	0	0	0	0		No	No			No
2022-11-08 17:24:35	2022-11-09 17:43:50		Yes	Bundibugyo	BW	2022-11-09	Bundibugyo	N087	Ntandi	0.8092977 30.1486144 692.214 3.9	0.809298	30.1486	692.214	3.9		Male	29	Seventh-day Adventist		Cohabitating/ Married	Bamba-Babwisi	8	4	Yes	Yes	5	2	Primary school	Urban	15,001 – 40,000	Semi-permanent	Cemented	With ceiling	Incomplete	Crop production	1	0	0	0	0	0	0	0		Yes	No			Yes
2022-11-08 17:41:23	2022-11-09 18:06:18		Yes	Bundibugyo	TE	2022-11-09	Bundibugyo	B035	Burondo	0.8633073 30.1826161 928.9 3.91	0.863307	30.1826	928.9	3.91		Female	29	Seventh-day Adventist		Cohabitating/ Married	Bamba-Babwisi	6	4	Yes	No	0		Primary school	Rural	15,001 – 40,000	Semi-permanent	Dusty	Without ceiling	Complete	Crop production	1	0	0	0	0	0	0	0		No	No			No
2022-11-08 17:54:23	2022-11-09 19:53:48		Yes	Bundibugyo	MS	2022-11-09	Bundibugyo	B088	Burondo	0.8523783 30.1750775 674.7 4.98	0.852378	30.1751	674.7	4.98		Female	30	Muslim		Cohabitating/ Married	Bamba-Babwisi	8	4	Yes	No	0		Primary school	Rural	40,001 – 70,000	Semi-permanent	Dusty	Without ceiling	Complete	Crop production	1	0	0	0	0	0	0	0		Yes	Yes	2	Through the roof	No
2022-11-08 18:27:40	2022-11-09 20:01:55		Yes	Bundibugyo	BW	2022-11-09	Bundibugyo	N093	Ntandi	0.8113042 30.1561337 795.197 3.9	0.811304	30.1561	795.197	3.9		Female	30	Seventh-day Adventist		Cohabitating/ Married	Bamba-Babwisi	10	4	Yes	Yes	5	5	Primary school	Urban	40,001 – 70,000	Semi-permanent	Cemented	Without ceiling	Incomplete	Crop production	1	0	0	0	0	0	0	0		Yes	No			Yes
2022-11-08 21:05:44	2022-11-09 20:07:24		Yes	Bundibugyo	MSA	2022-11-09	Bundibugyo	N051	Ntandi	0.7970365 30.139624 0.0 3299.999	0.797037	30.1396	0	3300		Male	31	Anglican		Cohabitating/ Married	Bakonjo	6	4	Yes	Yes	5	10	Never attended school	Urban	15,001 – 40,000	Semi-permanent	Cemented	Without ceiling	Complete	No occupation/ unemployed	0	0	0	0	1	0	0	0		Yes	Yes	10	Through the roof	No
2022-11-08 21:37:33	2022-11-09 20:16:02		Yes	Bundibugyo	MC	2022-11-09	Bundibugyo	H085	Harugale	0.675487 30.0255339 0.0 4400.0	0.675487	30.0255	0	4400		Female	32	Anglican		Cohabitating/ Married	Batooro	6	4	Yes	Yes	6	2	Primary school	Rural	> 70,001	Semi-permanent	Dusty	Without ceiling	Complete	Housewife	0	0	0	0	0	0	1	0		Yes	Yes	2	Through the roof	No
2022-11-08 22:26:38	2022-11-09 20:24:17		Yes	Bundibugyo	MSA	2022-11-09	Bundibugyo	N052	Ntandi	0.7970365 30.139624 0.0 3299.999	0.797037	30.1396	0	3300		Male	33	Anglican		Cohabitating/ Married	Bakonjo	6	4	Yes	Yes	5	10	Secondary school	Urban	15,001 – 40,000	Semi-permanent	Cemented	Without ceiling	Complete	No occupation/ unemployed	0	0	0	0	1	0	0	0		Yes	Yes	10	Through the roof	No
2022-11-08 22:54:38	2022-11-09 21:14:03		Yes	Bundibugyo	MC	2022-11-09	Bundibugyo	083	Harugale	0.6679288 30.0396198 0.0 2599.999	0.667929	30.0396	0	2600		Male	34	Anglican		Cohabitating/ Married	Batooro	7	4	Yes	Yes	6	2	Higher than undergraduate	Rural	> 70,001	Semi-permanent	Dusty	Without ceiling	Complete	Government officer or employee of government offices	0	0	0	1	0	0	0	0		Yes	Yes	2	Through the roof	No
2022-11-08 23:07:06	2022-11-09 21:20:00		Yes	Bundibugyo	BW	2022-11-09	Bundibugyo	N0122	Ntandi	0.8040129 30.1409599 735.864 3.9	0.804013	30.141	735.864	3.9		Male	34	Anglican		Cohabitating/ Married	Bamba-Babwisi	9	4	Yes	Yes	2	5	Primary school	Urban	15,001 – 40,000	Semi-permanent	Dusty	Without ceiling	Incomplete	Crop production	1	0	0	0	0	0	0	0		Yes	Yes	5	Through the roof	No
2022-11-09 06:31:43	2022-11-09 21:34:30		Yes	Bundibugyo	BW	2022-11-09	Bundibugyo	N083	Ntandi	0.811067 30.155537 824.975 3.9	0.811067	30.1555	824.975	3.9		Male	35	Seventh-day Adventist		Cohabitating/ Married	Bamba-Babwisi	8	4	Yes	Yes	5	10	Primary school	Urban	40,001 – 70,000	Semi-permanent	Cemented	With ceiling	Incomplete	Crop production	1	0	0	0	0	0	0	0		Yes	Yes	10	Through the ventilator	Yes
2022-11-09 06:55:47	2022-11-09 21:49:20		Yes	Bundibugyo	MSA	2022-11-09	Bundibugyo	N027	Ntandi	0.7846029 30.136352 834.321 4.96	0.784603	30.1364	834.321	4.96		Male	36	Muslim		Single	Bamba-Babwisi	9	4	Yes	Yes	4	5	Primary school	Urban	< 15,000	Semi-permanent	Dusty	Without ceiling	Complete	Crop production	1	0	0	0	0	0	0	0		No	No			No
2022-11-09 07:07:23	2022-11-09 21:58:17		Yes	Bundibugyo	BW	2022-11-09	Bundibugyo	N078	Ntandi	0.8111791 30.1564018 865.246 3.9	0.811179	30.1564	865.246	3.9		Male	36	Seventh-day Adventist		Cohabitating/ Married	Batwa	9	4	Yes	Yes	4	10	Primary school	Urban	40,001 – 70,000	Semi-permanent	Cemented	With ceiling	Complete	Crop production	1	0	0	0	0	0	0	0		No	No			No
2022-11-09 07:18:14	2022-11-09 22:09:46		Yes	Bundibugyo	MC	2022-11-09	Bundibugyo	H125	Harugale	0.6815527 30.071107 1076.4755291927518 24.0	0.681553	30.0711	1076.48	24		Female	36	Pentecostal		Cohabitating/ Married	Bamba-Babwisi	7	4	Yes	Yes	2	5	Primary school	Rural	15,001 – 40,000	Permanent	Cemented	Without ceiling	Incomplete	Housewife	0	0	0	0	0	0	1	0		Yes	Yes	5	Through the window	Yes
2022-11-09 07:33:24	2022-11-09 22:16:22		Yes	Bundibugyo	TE	2022-11-09	Bundibugyo	B062	Burondo	0.8633129 30.1827394 927.2 4.916	0.863313	30.1827	927.2	4.916		Male	36	Pentecostal		Cohabitating/ Married	Bamba-Babwisi	6	4	Yes	Yes	2	5	Primary school	Rural	15,001 – 40,000	Permanent	Cemented	Without ceiling	Incomplete	Crop production	1	0	0	0	0	0	0	0		Yes	Yes	100	Through the window	Yes
2022-11-09 08:01:57	2022-11-09 22:27:29		Yes	Bundibugyo	BW	2022-11-09	Bundibugyo	N085	Ntandi	0.8045158 30.1399849 0.0 3299.999	0.804516	30.14	0	3300		Female	37	Seventh-day Adventist		Cohabitating/ Married	Bamba-Babwisi	6	4	Yes	No	0		Primary school	Urban	15,001 – 40,000	Semi-permanent	Cemented	With ceiling	Incomplete	Crop production	1	0	0	0	0	0	0	0		Yes	Yes	10	Through the ventilator	Yes
2022-11-09 08:02:55	2022-11-10 06:11:24		Yes	Bundibugyo	TE	2022-11-09	Bundibugyo	B033	Burondo	0.863504 30.1829574 931.4 4.76	0.863504	30.183	931.4	4.76		Female	37	Seventh-day Adventist		Cohabitating/ Married	Bamba-Babwisi	6	4	Yes	No	0		Secondary school	Rural	15,001 – 40,000	Semi-permanent	Dusty	Without ceiling	Complete	Crop production	1	0	0	0	0	0	0	0		No	No			No
2022-11-09 08:24:05	2022-11-10 06:16:09		Yes	Bundibugyo	MC	2022-11-09	Bundibugyo	H126	Harugale	0.6826499 30.0708929 1081.4761507466349 11.233	0.68265	30.0709	1081.48	11.233		Male	37	Pentecostal		Cohabitating/ Married	Bamba-Babwisi	6	4	Yes	Yes	3	5	Undergraduate	Rural	> 70,001	Permanent	Cemented	Without ceiling	Incomplete	No occupation/ unemployed	0	0	0	0	1	0	0	0		Yes	Yes	5	Through the window	Yes
2022-11-09 08:27:46	2022-11-10 06:37:15		Yes	Bundibugyo	MS	2022-11-09	Bundibugyo	B0115	Burondo	0.855525 30.1745229 689.9 4.916	0.855525	30.1745	689.9	4.916		Female	37	Anglican		Cohabitating/ Married	Batwa	6	4	Yes	No	0		Primary school	Rural	15,001 – 40,000	Permanent	Cemented	Without ceiling	Complete	Hunting	0	1	0	0	0	0	0	0		Yes	Yes	10	Through the roof	No
2022-11-09 08:33:21	2022-11-10 06:51:42		Yes	Bundibugyo	TE	2022-11-09	Bundibugyo	B053	Burondo	0.8633267 30.1826226 931.6 4.958	0.863327	30.1826	931.6	4.958		Male	37	Anglican		Cohabitating/ Married	Bamba-Babwisi	6	4	Yes	Yes	5	10	Vocational school	Rural	40,001 – 70,000	Permanent	Cemented	With ceiling	Complete	Crop production	1	0	0	0	0	0	0	0		Yes	Yes	10	Through the roof	No
2022-11-09 08:43:16	2022-11-10 07:04:07		Yes	Bundibugyo	BW	2022-11-09	Bundibugyo	N086	Ntandi	0.8091593 30.1503683 675.836 3.9	0.809159	30.1504	675.836	3.9		Male	38	Seventh-day Adventist		Cohabitating/ Married	Bamba-Babwisi	11	4	Yes	Yes	5	2	Primary school	Urban	40,001 – 70,000	Semi-permanent	Cemented	With ceiling	Incomplete	Crop production	1	0	0	0	0	0	0	0		No	No			No
2022-11-09 08:44:29	2022-11-10 08:19:51		Yes	Bundibugyo	TE	2022-11-09	Bundibugyo	B034	Burondo	0.8633587 30.1825855 925.6 4.873	0.863359	30.1826	925.6	4.873		Female	38	Seventh-day Adventist		Cohabitating/ Married	Bamba-Babwisi	6	4	Yes	No	0		Primary school	Rural	15,001 – 40,000	Semi-permanent	Dusty	Without ceiling	Complete	Crop production	1	0	0	0	0	0	0	0		No	No			No
2022-11-09 09:01:09	2022-11-10 08:20:36		Yes	Bundibugyo	MC	2022-11-09	Bundibugyo	H109	Harugale	0.6821446 30.0766973 1172.9036778198408 1109.856	0.682145	30.0767	1172.9	1109.86		Female	39	Anglican		Divorced/ Separated/ Widowed	Bakonjo	7	4	Yes	Yes	5	10	Primary school	Rural	> 70,001	Temporary	Dusty	Without ceiling	Complete	Crop production	1	0	0	0	0	0	0	0		Yes	Yes	10	Through the roof	No
2022-11-09 09:04:03	2022-11-10 08:20:45		Yes	Bundibugyo	MS	2022-11-09	Bundibugyo	B0124	Burondo	0.8551095 30.1745437 679.3 4.879	0.855109	30.1745	679.3	4.879		Male	42	Pentecostal		Cohabitating/ Married	Bamba-Babwisi	6	4	Yes	Yes	3	1	Primary school	Rural	15,001 – 40,000	Permanent	Tiled	With ceiling	Complete	Crop production	1	0	0	0	0	0	0	0		No	No			No
2022-11-09 09:06:30	2022-11-10 08:20:56		Yes	Bundibugyo	TE	2022-11-09	Bundibugyo	B044	Burondo	0.864315 30.1846215 1047.5 4.708	0.864315	30.1846	1047.5	4.708		Female	43	Anglican		Cohabitating/ Married	Bamba-Babwisi	6	4	Yes	Yes	1	2	Primary school	Rural	15,001 – 40,000	Semi-permanent	Dusty	Without ceiling	Complete	Crop production	1	0	0	0	0	0	0	0		Yes	Yes	2	Through the roof	No
2022-11-09 09:11:19	2022-11-10 08:21:05		Yes	Bundibugyo	KH	2022-11-09	Bundibugyo	H29	Harugale	0.677263 30.0725464 1173.84 3.9	0.677263	30.0725	1173.84	3.9		Female	44	Seventh-day Adventist		Cohabitating/ Married	Bamba-Babwisi	8	4	Yes	Yes	5	5	Secondary school	Rural	> 70,001	Semi-permanent	Cemented	Without ceiling	Incomplete	Market (food and animal trade)	0	0	0	0	0	1	0	0		Yes	No			Yes
2022-11-09 09:15:27	2022-11-10 08:21:12		Yes	Bundibugyo	MC	2022-11-09	Bundibugyo	H118	Harugale	0.6843461 30.0740799 1125.2864099584676 47.493	0.684346	30.0741	1125.29	47.493		Male	44	Pentecostal		Cohabitating/ Married	Bamba-Babwisi	9	4	Yes	Yes	5	10	Vocational school	Rural	> 70,001	Temporary	Dusty	Without ceiling	Complete	Self employed	0	0	1	0	0	0	0	0		Yes	Yes	10	Through the roof	No
2022-11-09 09:20:00	2022-11-10 08:21:19		Yes	Bundibugyo	MSA	2022-11-09	Bundibugyo	N064	Ntandi	0.863495 30.1830383 923.1 4.883	0.863495	30.183	923.1	4.883		Female	44	Anglican		Cohabitating/ Married	Bamba-Babwisi	6	4	Yes	Yes	5	10	Secondary school	Urban	40,001 – 70,000	Permanent	Cemented	With ceiling	Complete	Self employed	0	0	1	0	0	0	0	0		Yes	Yes	10	Through the roof	No
2022-11-09 09:24:00	2022-11-10 08:21:30		Yes	Bundibugyo	TE	2022-11-09	Bundibugyo	B061	Burondo	0.863674 30.1821868 926.2 4.62	0.863674	30.1822	926.2	4.62		Male	46	Pentecostal		Cohabitating/ Married	Bamba-Babwisi	6	4	Yes	Yes	5	100	Primary school	Rural	15,001 – 40,000	Permanent	Cemented	Without ceiling	Incomplete	Crop production	1	0	0	0	0	0	0	0		No	No			No
2022-11-09 09:32:30	2022-11-10 08:21:39		Yes	Bundibugyo	TE	2022-11-09	Bundibugyo	B059	Burondo	0.8664839 30.1739776 688.4 5.0	0.866484	30.174	688.4	5		Male	53	Anglican		Cohabitating/ Married	Bakonjo	6	4	Yes	Yes	5	10	Primary school	Rural	15,001 – 40,000	Permanent	Cemented	With ceiling	Complete	Crop production	1	0	0	0	0	0	0	0		Yes	Yes	10	Through the roof	No
2022-11-09 09:46:18	2022-11-10 08:21:46		Yes	Bundibugyo	KH	2022-11-09	Bundibugyo	H61	Harugale	0.6785733 30.0634543 0.0 2299.999	0.678573	30.0635	0	2300		Female	53	Pentecostal		Cohabitating/ Married	Bamba-Babwisi	5	4	Yes	No	0			Rural	15,001 – 40,000	Permanent	Cemented	Without ceiling	Incomplete	Crop production	1	0	0	0	0	0	0	0		Yes	Yes	100	Through the window	Yes
2022-11-09 09:46:53	2022-11-10 08:21:54		Yes	Bundibugyo	TE	2022-11-09	Bundibugyo	B057	Burondo	0.866634 30.1739118 657.6 4.96	0.866634	30.1739	657.6	4.96		Male	54	Anglican		Cohabitating/ Married	Bakonjo	6	4	Yes	Yes	5	10	Primary school	Rural	< 15,000	Permanent	Cemented	With ceiling	Complete	Crop production	1	0	0	0	0	0	0	0		Yes	Yes	10	Through the roof	No
2022-11-09 09:48:35	2022-11-10 08:22:34		Yes	Bundibugyo	MS	2022-11-09	Bundibugyo	B076	Burondo	0.8550178 30.1747042 684.5 5.0	0.855018	30.1747	684.5	5		Female	56	Seventh-day Adventist		Cohabitating/ Married	Bamba-Babwisi	6	4	Yes	No	0		Primary school	Rural	40,001 – 70,000	Semi-permanent	Dusty	Without ceiling	Complete	Crop production	1	0	0	0	0	0	0	0		Yes	No			No
2022-11-09 09:59:15	2022-11-10 08:22:42		Yes	Bundibugyo	MSA	2022-11-09	Bundibugyo	N053	Ntandi	0.7970365 30.139624 0.0 3299.999	0.797037	30.1396	0	3300		Female	56	Anglican		Cohabitating/ Married	Bakonjo	6	4	Yes	Yes	5	10	Never attended school	Urban	15,001 – 40,000	Semi-permanent	Cemented	Without ceiling	Complete	No occupation/ unemployed	0	0	0	0	1	0	0	0		Yes	Yes	10	Through the roof	No
2022-11-09 10:05:57	2022-11-10 08:22:49		Yes	Bundibugyo	MS	2022-11-09	Bundibugyo	B091	Burondo	0.8551409 30.1745584 688.2 4.4	0.855141	30.1746	688.2	4.4		Male	56	Muslim		Cohabitating/ Married	Bamba-Babwisi	6	4	Yes	No	0		Primary school	Rural	15,001 – 40,000	Semi-permanent	Dusty	Without ceiling	Complete	Crop production	1	0	0	0	0	0	0	0		No	No			No
2022-11-09 10:06:48	2022-11-10 08:22:58		Yes	Bundibugyo	TE	2022-11-09	Bundibugyo	B060	Burondo	0.8555029 30.1745517 710.6 3.9	0.855503	30.1746	710.6	3.9		Male	62	Anglican		Cohabitating/ Married	Bakonjo	6	4	Yes	Yes	5	10	Primary school	Rural	15,001 – 40,000	Permanent	Cemented	With ceiling	Complete	Crop production	1	0	0	0	0	0	0	0		Yes	Yes	10	Through the roof	No
2022-11-09 10:11:24	2022-11-10 08:23:05		Yes	Bundibugyo	TE	2022-11-09	Bundibugyo	B023	Burondo	0.8646447 30.1788096 775.4 5.0	0.864645	30.1788	775.4	5		Female	63	Seventh-day Adventist		Cohabitating/ Married	Bamba-Babwisi	6	4	Yes	Yes	2	15	Vocational school	Rural	40,001 – 70,000	Semi-permanent	Dusty	Without ceiling	Complete	Crop production	1	0	0	0	0	0	0	0		No	No			No
2022-11-09 10:14:17	2022-11-10 08:23:15		Yes	Bundibugyo	TE	2022-11-09	Bundibugyo	B024	Burondo	0.865143 30.1810066 881.5 5.0	0.865143	30.181	881.5	5		Female	65	Seventh-day Adventist		Cohabitating/ Married	Bamba-Babwisi	6	4	Yes	Yes	2	15	Primary school	Rural	15,001 – 40,000	Semi-permanent	Dusty	Without ceiling	Complete	Crop production	1	0	0	0	0	0	0	0		Yes	No			No
2022-11-09 10:31:21	2022-11-10 08:23:22		Yes	Bundibugyo	MSA	2022-11-09	Bundibugyo	N001	Ntandi	0.784573 30.1363355 824.521 6.262	0.784573	30.1363	824.521	6.262		Female	65	Seventh-day Adventist		Cohabitating/ Married	Bamba-Babwisi	9	4	Yes	Yes	3	15	Never attended school	Urban	15,001 – 40,000	Semi-permanent	Dusty	Without ceiling	Complete	Crop production	1	0	0	0	0	0	0	0		Yes	Yes	15	Through the roof	No
2022-11-09 10:33:21	2022-11-10 08:23:32		Yes	Bundibugyo	BW	2022-11-09	Bundibugyo	N076	Ntandi	0.8098387 30.154661 745.486 3.9	0.809839	30.1547	745.486	3.9		Female	65	Seventh-day Adventist		Cohabitating/ Married	Batwa	9	4	Yes	Yes	3	10	Primary school	Urban	40,001 – 70,000	Semi-permanent	Cemented	With ceiling	Complete	Crop production	1	0	0	0	0	0	0	0		Yes	Yes	10	Through the ventilator	Yes
2022-11-09 10:43:04	2022-11-10 08:23:40		Yes	Bundibugyo	TE	2022-11-09	Bundibugyo	B049	Burondo	0.8633696 30.1827061 928.6 4.95	0.86337	30.1827	928.6	4.95		Female	74	Anglican		Cohabitating/ Married	Batooro	6	4	Yes	Yes	1	2	Primary school	Rural	> 70,001	Semi-permanent	Dusty	Without ceiling	Complete	Crop production	1	0	0	0	0	0	0	0		Yes	Yes	2	Through the roof	No
2022-11-09 10:48:07	2022-11-10 08:23:47		Yes	Bundibugyo	MS	2022-11-09	Bundibugyo	B094	Burondo	0.8553111 30.1755244 716.6 4.6	0.855311	30.1755	716.6	4.6		Female	23	Anglican		Cohabitating/ Married	Bamba-Babwisi	5	3	Yes	No	0		Secondary school	Rural	40,001 – 70,000	Semi-permanent	Dusty	Without ceiling	Complete	Government officer or employee of government offices	0	0	0	1	0	0	0	0		No	No			No
2022-11-09 11:04:47	2022-11-10 08:23:55		Yes	Bundibugyo	BW	2022-11-09	Bundibugyo	N0117	Ntandi	0.7980567 30.1410675 0.0 2599.999	0.798057	30.1411	0	2600		Male	24	Anglican		Cohabitating/ Married	Bamba-Babwisi	8	3	Yes	Yes	2	10	Primary school	Urban	15,001 – 40,000	Semi-permanent	Dusty	Without ceiling	Incomplete	Crop production	1	0	0	0	0	0	0	0		Yes	Yes	5	Through the roof	No
2022-11-09 11:17:50	2022-11-10 08:24:07		Yes	Bundibugyo	BW	2022-11-09	Bundibugyo	N090	Ntandi	0.8113287 30.1563164 785.505 3.9	0.811329	30.1563	785.505	3.9		Male	27	Seventh-day Adventist		Cohabitating/ Married	Bamba-Babwisi	6	3	Yes	Yes	8	2	Primary school	Urban	40,001 – 70,000	Semi-permanent	Cemented	With ceiling	Incomplete	Crop production	1	0	0	0	0	0	0	0		Yes	No			Yes
2022-11-09 11:26:41	2022-11-10 08:24:24		Yes	Bundibugyo	MSA	2022-11-09	Bundibugyo	N047	Ntandi	0.8034631 30.1425111 0.0 2500.0	0.803463	30.1425	0	2500		Male	27	Anglican		Cohabitating/ Married	Bakonjo	5	3	Yes	Yes	5	10	Primary school	Urban	40,001 – 70,000	Temporary	Dusty	Without ceiling	Complete	Self employed	0	0	1	0	0	0	0	0		Yes	Yes	10	Through the roof	No
2022-11-09 11:31:59	2022-11-10 08:24:31		Yes	Bundibugyo	BW	2022-11-09	Bundibugyo	N0102	Ntandi	0.8021759 30.1421502 0.0 1200.0	0.802176	30.1422	0	1200		Male	28	Anglican		Cohabitating/ Married	Bakonjo	8	3	Yes	No	0		Secondary school	Urban	15,001 – 40,000	Semi-permanent	Dusty	Without ceiling	Complete	Hunting	0	1	0	0	0	0	0	0		Yes	Yes	5	Through the roof	No
2022-11-09 11:54:30	2022-11-10 08:24:39		Yes	Bundibugyo	MC	2022-11-09	Bundibugyo	H112	Harugale	0.6819597 30.0772837 1211.0 111.133	0.68196	30.0773	1211	111.133		Male	28	Anglican		Cohabitating/ Married	Bakonjo	5	3	Yes	Yes	5	10	Never attended school	Rural	15,001 – 40,000	Temporary	Dusty	Without ceiling	Complete	No occupation/ unemployed	0	0	0	0	1	0	0	0		Yes	Yes	10	Through the roof	No
2022-11-09 12:01:51	2022-11-10 08:24:48		Yes	Bundibugyo	TE	2022-11-09	Bundibugyo	B064	Burondo	0.6838758 30.0721553 1106.1942974280123 96.109	0.683876	30.0722	1106.19	96.109		Male	28	Pentecostal		Cohabitating/ Married	Bamba-Babwisi	9	3	Yes	Yes	2	5	Secondary school	Rural	15,001 – 40,000	Permanent	Cemented	Without ceiling	Incomplete	Crop production	1	0	0	0	0	0	0	0		Yes	Yes	5	Through the window	Yes
2022-11-09 12:04:49	2022-11-10 08:24:54		Yes	Bundibugyo	BW	2022-11-09	Bundibugyo	N092	Ntandi	0.8113115 30.1561364 797.223 3.9	0.811311	30.1561	797.223	3.9		Male	29	Seventh-day Adventist		Cohabitating/ Married	Bamba-Babwisi	8	3	Yes	Yes	4	5	Primary school	Urban	15,001 – 40,000	Semi-permanent	Cemented	Without ceiling	Incomplete	Crop production	1	0	0	0	0	0	0	0		Yes	No			Yes
2022-11-09 12:15:51	2022-11-10 08:25:01		Yes	Bundibugyo	BW	2022-11-09	Bundibugyo	N081	Ntandi	0.8112626 30.1562271 790.997 3.9	0.811263	30.1562	790.997	3.9		Male	29	Seventh-day Adventist		Cohabitating/ Married	Bamba-Babwisi	6	3	Yes	Yes	2	10	Primary school	Urban	40,001 – 70,000	Semi-permanent	Cemented	With ceiling	Incomplete	Crop production	1	0	0	0	0	0	0	0		Yes	Yes	10	Through the ventilator	Yes
2022-11-09 12:16:46	2022-11-10 08:25:08		Yes	Bundibugyo	MSA	2022-11-09	Bundibugyo	N038	Ntandi	0.8034631 30.1425111 0.0 2500.0	0.803463	30.1425	0	2500		Male	29	Anglican		Cohabitating/ Married	Bakonjo	5	3	Yes	Yes	5	10	Secondary school	Urban	40,001 – 70,000	Temporary	Dusty	Without ceiling	Complete	Self employed	0	0	1	0	0	0	0	0		Yes	Yes	10	Through the roof	No
2022-11-09 12:21:17	2022-11-10 08:25:14		Yes	Bundibugyo	MSA	2022-11-09	Bundibugyo	N049	Ntandi	0.7970365 30.139624 0.0 3299.999	0.797037	30.1396	0	3300		Female	29	Anglican		Cohabitating/ Married	Bakonjo	4	3	Yes	Yes	5	10	Never attended school	Urban	15,001 – 40,000	Temporary	Dusty	Without ceiling	Complete	No occupation/ unemployed	0	0	0	0	1	0	0	0		Yes	Yes	10	Through the roof	No
2022-11-09 12:25:19	2022-11-10 08:25:21		Yes	Bundibugyo	MS	2022-11-09	Bundibugyo	B0111	Burondo	0.855525 30.1745117 695.1 3.9	0.855525	30.1745	695.1	3.9		Female	29	Anglican		Cohabitating/ Married	Bamba-Babwisi	8	3	Yes	No	0		Primary school	Rural	15,001 – 40,000	Permanent	Cemented	With ceiling	Complete	No occupation/ unemployed	0	0	0	0	1	0	0	0		No	No			No
2022-11-09 12:32:06	2022-11-10 08:57:47		Yes	Bundibugyo	MC	2022-11-09	Bundibugyo	H108	Harugale	0.6971271 30.0602044 1212.8654097098868 4800.0	0.697127	30.0602	1212.87	4800		Male	30	Pentecostal		Cohabitating/ Married	Bakonjo	5	3	Yes	Yes	5	10	Vocational school	Rural	40,001 – 70,000	Temporary	Dusty	Without ceiling	Complete	No occupation/ unemployed	0	0	0	0	1	0	0	0		Yes	Yes	10	Through the roof	No
2022-11-09 12:33:04	2022-11-10 09:28:43		Yes	Bundibugyo	BW	2022-11-09	Bundibugyo	N094	Ntandi	0.8096859 30.1555585 817.095 3.9	0.809686	30.1556	817.095	3.9		Female	31	Seventh-day Adventist		Cohabitating/ Married	Bamba-Babwisi	7	3	Yes	Yes	5	5	Secondary school	Urban	15,001 – 40,000	Semi-permanent	Cemented	Without ceiling	Incomplete	Crop production	1	0	0	0	0	0	0	0		Yes	No			Yes
2022-11-09 12:38:10	2022-11-10 09:51:23		Yes	Bundibugyo	TE	2022-11-09	Bundibugyo	B019	Burondo	0.8634179 30.1825417 895.7 4.92	0.863418	30.1825	895.7	4.92		Female	34	Anglican		Divorced/ Separated/ Widowed	Bamba-Babwisi	4	3	Yes	No	0		Primary school	Rural	< 15,000	Permanent	Cemented	With ceiling	Complete	Crop production	1	0	0	0	0	0	0	0		Yes	No			Yes
2022-11-09 12:39:57	2022-11-10 10:01:55		Yes	Bundibugyo	BW	2022-11-09	Bundibugyo	N082	Ntandi	0.7593416 30.1125544 0.0 4599.999	0.759342	30.1126	0	4600		Male	34	Seventh-day Adventist		Cohabitating/ Married	Bamba-Babwisi	7	3	Yes	Yes	2	10	Primary school	Urban	15,001 – 40,000	Semi-permanent	Cemented	With ceiling	Incomplete	Crop production	1	0	0	0	0	0	0	0		Yes	Yes	10	Through the ventilator	Yes
2022-11-09 12:47:39	2022-11-10 10:11:00		Yes	Bundibugyo	MSA	2022-11-10	Bundibugyo	N007	Ntandi	0.7821822 30.1380807 807.233 4.973	0.782182	30.1381	807.233	4.973		Male	34	Seventh-day Adventist		Cohabitating/ Married	Bamba-Babwisi	5	3	Yes	No	0		Secondary school	Urban	15,001 – 40,000	Semi-permanent	Dusty	Without ceiling	Complete	Crop production	1	0	0	0	0	0	0	0		Yes	Yes	15	Through the roof	No
2022-11-09 12:54:47	2022-11-10 10:24:58		Yes	Bundibugyo	KH	2022-11-10	Bundibugyo	H30	Harugale	0.6735323 30.0788437 1510.713 3.9	0.673532	30.0788	1510.71	3.9		Male	34	Seventh-day Adventist		Cohabitating/ Married	Bamba-Babwisi	6	3	Yes	Yes	5	5	Secondary school	Rural	< 15,000	Semi-permanent	Dusty	Without ceiling	Incomplete	Crop production	1	0	0	0	0	0	0	0		Yes	No			Yes
2022-11-09 12:57:23	2022-11-10 10:33:45		Yes	Bundibugyo	MSA	2022-11-10	Bundibugyo	N057	Ntandi	0.7970365 30.139624 0.0 3299.999	0.797037	30.1396	0	3300		Female	34	Anglican		Cohabitating/ Married	Bakonjo	5	3	Yes	Yes	5	10	Never attended school	Urban	15,001 – 40,000	Semi-permanent	Cemented	Without ceiling	Complete	No occupation/ unemployed	0	0	0	0	1	0	0	0		Yes	Yes	10	Through the roof	No
2022-11-09 12:59:52	2022-11-10 10:37:40		Yes	Bundibugyo	MC	2022-11-10	Bundibugyo	H095	Harugale	0.6633294 30.0349247 0.0 2799.999	0.663329	30.0349	0	2800		Female	34	Anglican		Cohabitating/ Married	Bakonjo	5	3	Yes	Yes	2	10	Primary school	Rural	40,001 – 70,000	Semi-permanent	Cemented	Without ceiling	Incomplete	Crop production	1	0	0	0	0	0	0	0		Yes	Yes	10	Through the roof	No
2022-11-09 13:05:13	2022-11-10 10:54:31		Yes	Bundibugyo	MSA	2022-11-10	Bundibugyo	N039	Ntandi	0.7970365 30.139624 0.0 3299.999	0.797037	30.1396	0	3300		Male	34	Anglican		Cohabitating/ Married	Bakonjo	5	3	Yes	Yes	5	10	Vocational school	Urban	15,001 – 40,000	Temporary	Dusty	Without ceiling	Complete	Hunting	0	1	0	0	0	0	0	0		Yes	Yes	10	Through the roof	No
2022-11-09 13:07:56	2022-11-10 11:10:11		Yes	Bundibugyo	MS	2022-11-10	Bundibugyo	B0100	Burondo	0.8555173 30.1746263 684.1 4.8	0.855517	30.1746	684.1	4.8		Male	34	Anglican		Cohabitating/ Married	Bamba-Babwisi	8	3	Yes	Yes	5	10	Primary school	Rural	15,001 – 40,000	Permanent	Cemented	With ceiling	Complete	Crop production	1	0	0	0	0	0	0	0		Yes	Yes	10	Through the roof	No
2022-11-09 13:14:52	2022-11-10 11:11:10		Yes	Bundibugyo	TE	2022-11-10	Bundibugyo	B015	Burondo	0.8768523 30.1863415 973.0 4.86	0.876852	30.1863	973	4.86		Male	35	Roman catholic		Cohabitating/ Married	Bamba-Babwisi	5	3	Yes	Yes	5	50	Primary school	Rural	15,001 – 40,000	Permanent	Cemented	With ceiling	Complete	Crop production	1	0	0	0	0	0	0	0		Yes	No			Yes
2022-11-09 13:19:08	2022-11-10 11:32:20		Yes	Bundibugyo	MC	2022-11-10	Bundibugyo	H124	Harugale	0.703546 30.0627321 1100.2388851885032 3400.0	0.703546	30.0627	1100.24	3400		Male	35	Pentecostal		Cohabitating/ Married	Bamba-Babwisi	5	3	Yes	Yes	2	5	Secondary school	Rural	> 70,001	Permanent	Cemented	Without ceiling	Incomplete	Crop production	1	0	0	0	0	0	0	0		Yes	Yes	5	Through the window	Yes
2022-11-09 13:23:16	2022-11-10 11:59:39		Yes	Bundibugyo	TE	2022-11-10	Bundibugyo	B051	Burondo	0.8634579 30.1830859 929.2 5.0	0.863458	30.1831	929.2	5		Male	35	Anglican		Cohabitating/ Married	Bamba-Babwisi	6	3	Yes	Yes	5	10	Primary school	Rural	< 15,000	Permanent	Cemented	With ceiling	Complete	Hunting	0	1	0	0	0	0	0	0		Yes	Yes	10	Through the roof	No
2022-11-09 13:25:45	2022-11-10 12:17:07		Yes	Bundibugyo	BW	2022-11-10	Bundibugyo	N084	Ntandi	0.7980567 30.1410675 0.0 2599.999	0.798057	30.1411	0	2600		Female	36	Seventh-day Adventist		Cohabitating/ Married	Bamba-Babwisi	8	3	Yes	Yes	5	10	Primary school	Urban	15,001 – 40,000	Semi-permanent	Cemented	With ceiling	Incomplete	Crop production	1	0	0	0	0	0	0	0		Yes	Yes	10	Through the ventilator	Yes
2022-11-09 13:31:50	2022-11-10 12:37:59		Yes	Bundibugyo	TE	2022-11-10	Bundibugyo	B017	Burondo	0.8686613 30.1828476 971.8000000000001 4.08	0.868661	30.1828	971.8	4.08		Female	37	No religion		Cohabitating/ Married	Bamba-Babwisi	6	3	Yes	Yes	5	50	Primary school	Rural	15,001 – 40,000	Permanent	Cemented	With ceiling	Complete	Crop production	1	0	0	0	0	0	0	0		Yes	No			Yes
2022-11-09 13:32:12	2022-11-10 15:22:23		Yes	Bundibugyo	MSA	2022-11-10	Bundibugyo	N005	Ntandi	0.7845662 30.1363451 807.324 5.0	0.784566	30.1363	807.324	5		Female	37	Seventh-day Adventist		Cohabitating/ Married	Bamba-Babwisi	7	3	Yes	Yes	3	15	Primary school	Urban	15,001 – 40,000	Semi-permanent	Dusty	Without ceiling	Complete	Market (food and animal trade)	0	0	0	0	0	1	0	0		Yes	Yes	15	Through the roof	No
2022-11-09 13:41:29	2022-11-10 15:48:48		Yes	Bundibugyo	TE	2022-11-10	Bundibugyo	B050	Burondo	0.6785733 30.0634543 0.0 2299.999	0.678573	30.0635	0	2300		Female	37	Anglican		Cohabitating/ Married	Batooro	6	3	Yes	Yes	1	2	Never attended school	Rural	15,001 – 40,000	Semi-permanent	Dusty	Without ceiling	Complete	Crop production	1	0	0	0	0	0	0	0		Yes	Yes	2	Through the roof	No
2022-11-09 13:43:36	2022-11-10 16:04:26		Yes	Bundibugyo	BW	2022-11-10	Bundibugyo	N0109	Ntandi	0.8041653 30.1410776 839.389 3.9	0.804165	30.1411	839.389	3.9		Female	38	Anglican		Cohabitating/ Married	Bakonjo	7	3	Yes	No	0		Primary school	Urban	15,001 – 40,000	Semi-permanent	Dusty	Without ceiling	Complete	Crop production	1	0	0	0	0	0	0	0		Yes	Yes	5	Through the roof	No
2022-11-09 13:50:06	2022-11-10 16:04:57		Yes	Bundibugyo	BW	2022-11-10	Bundibugyo	N088	Ntandi	0.8111973 30.1562603 800.258 3.9	0.811197	30.1563	800.258	3.9		Female	39	Seventh-day Adventist		Cohabitating/ Married	Bamba-Babwisi	9	3	Yes	Yes	6	2	Primary school	Urban	40,001 – 70,000	Semi-permanent	Cemented	With ceiling	Incomplete	Crop production	1	0	0	0	0	0	0	0		Yes	No			Yes
2022-11-09 13:50:28	2022-11-10 16:29:03		Yes	Bundibugyo	TE	2022-11-10	Bundibugyo	B036	Burondo	0.8633047 30.1826272 935.4 4.515	0.863305	30.1826	935.4	4.515		Female	39	Seventh-day Adventist		Cohabitating/ Married	Bamba-Babwisi	5	3	Yes	Yes	2	15	Primary school	Rural	15,001 – 40,000	Semi-permanent	Dusty	Without ceiling	Complete	Crop production	1	0	0	0	0	0	0	0		No	No			No
2022-11-09 13:51:26	2022-11-10 16:31:03		Yes	Bundibugyo	MSA	2022-11-10	Bundibugyo	N045	Ntandi	0.7970365 30.139624 0.0 3299.999	0.797037	30.1396	0	3300		Male	39	Anglican		Cohabitating/ Married	Bakonjo	6	3	Yes	Yes	5	10	Secondary school	Urban	40,001 – 70,000	Temporary	Dusty	Without ceiling	Complete	Crop production	1	0	0	0	0	0	0	0		Yes	Yes	10	Through the roof	No
2022-11-09 13:56:48	2022-11-10 16:53:38		Yes	Bundibugyo	MS	2022-11-10	Bundibugyo	B0117	Burondo	0.8579021 30.1711948 674.7 4.82	0.857902	30.1712	674.7	4.82		Female	39	Pentecostal		Cohabitating/ Married	Bamba-Babwisi	8	3	Yes	No	0		Primary school	Rural	15,001 – 40,000	Permanent	Cemented	Without ceiling	Complete	Crop production	1	0	0	0	0	0	0	0		Yes	Yes	5	Through the window	Yes
2022-11-09 14:10:18	2022-11-10 17:18:59		Yes	Bundibugyo	BW	2022-11-10	Bundibugyo	N089	Ntandi	0.8111791 30.1561663 791.819 1.851	0.811179	30.1562	791.819	1.851		Male	40	Seventh-day Adventist		Cohabitating/ Married	Bamba-Babwisi	8	3	Yes	Yes	5	2	Primary school	Urban	40,001 – 70,000	Semi-permanent	Cemented	With ceiling	Incomplete	Crop production	1	0	0	0	0	0	0	0		Yes	No			Yes
2022-11-09 14:10:47	2022-11-10 18:48:48		Yes	Bundibugyo	MC	2022-11-10	Bundibugyo	H101	Harugale	0.6086236 29.9850736 0.0 3500.0	0.608624	29.9851	0	3500		Male	43	Anglican		Cohabitating/ Married	Bakonjo	6	3	Yes	Yes	5	10	Primary school	Rural	> 70,001	Temporary	Cemented	Without ceiling	Incomplete	Self employed	0	0	1	0	0	0	0	0		Yes	Yes	10	Through the roof	No
2022-11-09 14:12:09	2022-11-10 20:45:55		Yes	Bundibugyo	BW	2022-11-10	Bundibugyo	N070	Ntandi	0.8083763 30.1495216 714.67 3.9	0.808376	30.1495	714.67	3.9		Female	43	Seventh-day Adventist		Cohabitating/ Married	Batwa	6	3	Yes	Yes	4	10	Primary school	Urban	15,001 – 40,000	Permanent	Cemented	With ceiling	Complete	Market (food and animal trade)	0	0	0	0	0	1	0	0		Yes	No			Yes
2022-11-09 14:18:30	2022-11-10 20:54:18		Yes	Bundibugyo	TE	2022-11-10	Bundibugyo	B056	Burondo	0.8634449 30.1827451 917.3000000000001 4.916	0.863445	30.1827	917.3	4.916		Female	43	Anglican		Cohabitating/ Married	Bakonjo	5	3	Yes	Yes	5	10	Primary school	Rural	< 15,000	Permanent	Cemented	With ceiling	Complete	Crop production	1	0	0	0	0	0	0	0		Yes	Yes	10	Through the roof	No
2022-11-09 14:20:52	2022-11-10 21:03:53		Yes	Bundibugyo	MSA	2022-11-10	Bundibugyo	N061	Ntandi	0.8034631 30.1425111 0.0 2500.0	0.803463	30.1425	0	2500		Male	43	Anglican		Cohabitating/ Married	Bamba-Babwisi	6	3	Yes	Yes	5	10	Primary school	Urban	15,001 – 40,000	Permanent	Cemented	With ceiling	Complete	No occupation/ unemployed	0	0	0	0	1	0	0	0		Yes	Yes	10	Through the roof	No
2022-11-09 14:22:10	2022-11-10 21:11:05		Yes	Bundibugyo	MSA	2022-11-10	Bundibugyo	N055	Ntandi	0.8034631 30.1425111 0.0 2500.0	0.803463	30.1425	0	2500		Female	44	Anglican		Divorced/ Separated/ Widowed	Bakonjo	7	3	Yes	Yes	5	10	Secondary school	Urban	15,001 – 40,000	Semi-permanent	Cemented	Without ceiling	Complete	No occupation/ unemployed	0	0	0	0	1	0	0	0		Yes	Yes	10	Through the roof	No
2022-11-09 14:27:14	2022-11-11 07:33:03		Yes	Bundibugyo	MS	2022-11-10	Bundibugyo	B093	Burondo	0.8555912 30.1751217 704.4 4.96	0.855591	30.1751	704.4	4.96		Female	44	Anglican		Cohabitating/ Married	Bamba-Babwisi	5	3	Yes	No	0		Primary school	Rural	15,001 – 40,000	Semi-permanent	Dusty	Without ceiling	Complete	Crop production	1	0	0	0	0	0	0	0		No	No			No
2022-11-09 14:29:08	2022-11-11 07:50:25		Yes	Bundibugyo	MSA	2022-11-11	Bundibugyo	N034	Ntandi	0.7970365 30.139624 0.0 3299.999	0.797037	30.1396	0	3300		Male	46	Anglican		Cohabitating/ Married	Bamba-Babwisi	5	3	Yes	Yes	5	10	Primary school	Urban	15,001 – 40,000	Temporary	Dusty	Without ceiling	Complete	No occupation/ unemployed	0	0	0	0	1	0	0	0		Yes	Yes	10	Through the roof	No
2022-11-09 14:29:21	2022-11-11 08:22:04		Yes	Bundibugyo	MS	2022-11-11	Bundibugyo	B0107	Burondo	0.866817 30.1733212 658.0 3.9	0.866817	30.1733	658	3.9		Male	46	Anglican		Divorced/ Separated/ Widowed	Bamba-Babwisi	5	3	Yes	No	0		Primary school	Rural	15,001 – 40,000	Permanent	Cemented	With ceiling	Complete	Market (food and animal trade)	0	0	0	0	0	1	0	0		No	No			No
2022-11-09 14:38:19	2022-11-11 08:37:19		Yes	Bundibugyo	BW	2022-11-11	Bundibugyo	N077	Ntandi	0.8107893 30.1555619 781.991 3.9	0.810789	30.1556	781.991	3.9		Female	46	Seventh-day Adventist		Cohabitating/ Married	Batwa	5	3	Yes	No	0		Primary school	Urban	15,001 – 40,000	Semi-permanent	Cemented	With ceiling	Complete	Crop production	1	0	0	0	0	0	0	0		Yes	Yes	10	Through the ventilator	Yes
2022-11-09 14:39:44	2022-11-11 09:34:12		Yes	Bundibugyo	BW	2022-11-11	Bundibugyo	N068	Ntandi	0.808538 30.1495351 705.221 3.9	0.808538	30.1495	705.221	3.9		Female	51	Seventh-day Adventist		Cohabitating/ Married	Bamba-Babwisi	12	3	Yes	Yes	3	10	Primary school	Urban	40,001 – 70,000	Permanent	Cemented	With ceiling	Complete	Crop production	1	0	0	0	0	0	0	0		Yes	No			Yes
2022-11-09 14:40:47	2022-11-11 10:04:32		Yes	Bundibugyo	MS	2022-11-11	Bundibugyo	B0104	Burondo	0.8634051 30.1825675 955.8000000000001 5.0	0.863405	30.1826	955.8	5		Male	51	Anglican		Cohabitating/ Married	Bakonjo	8	3	Yes	No	0		Primary school	Rural	15,001 – 40,000	Permanent	Cemented	With ceiling	Complete	Crop production	1	0	0	0	0	0	0	0		No	No			No
2022-11-09 14:41:44	2022-11-11 10:28:35		Yes	Bundibugyo	KH	2022-11-11	Bundibugyo	H56	Harugale	0.6768077 30.067733 1113.796 3.9	0.676808	30.0677	1113.8	3.9		Male	51	Pentecostal		Divorced/ Separated/ Widowed	Bamba-Babwisi	4	3	Yes	Yes	5	3	Primary school	Rural	< 15,000	Permanent	Cemented	Without ceiling	Incomplete	Student	0	0	0	0	0	0	0	1	0	Yes	Yes	3	Through the window	Yes
2022-11-09 14:46:14	2022-11-11 10:47:26		Yes	Bundibugyo	MC	2022-11-11	Bundibugyo	H092	Harugale	0.6832873 30.0515376 0.0 4699.999	0.683287	30.0515	0	4700		Female	52	Anglican		Cohabitating/ Married	Batwa	5	3	Yes	Yes	6	50	Primary school	Rural	15,001 – 40,000	Semi-permanent	Dusty	Without ceiling	Complete	Housewife	0	0	0	0	0	0	1	0		Yes	Yes	50	Through the roof	No
2022-11-09 14:55:48	2022-11-11 11:02:08		Yes	Bundibugyo	BW	2022-11-11	Bundibugyo	N072	Ntandi	0.8037388 30.1403458 0.0 2900.0	0.803739	30.1403	0	2900		Male	52	Seventh-day Adventist		Cohabitating/ Married	Batwa	7	3	Yes	No	0		Primary school	Urban	40,001 – 70,000	Permanent	Cemented	With ceiling	Complete	Crop production	1	0	0	0	0	0	0	0		Yes	No			Yes
2022-11-09 14:58:08	2022-11-11 13:10:38		Yes	Bundibugyo	MC	2022-11-11	Bundibugyo	H0104	Harugale	0.666135 30.0002476 0.0 3700.0	0.666135	30.0002	0	3700		Male	53	Anglican		Cohabitating/ Married	Bakonjo	5	3	Yes	Yes	5	10	Primary school	Rural	15,001 – 40,000	Temporary	Dusty	Without ceiling	Incomplete	Hunting	0	1	0	0	0	0	0	0		Yes	Yes	10	Through the roof	No
2022-11-09 15:01:02	2022-11-11 16:48:39		Yes	Bundibugyo	TE	2022-11-11	Bundibugyo	B041	Burondo	0.8634729 30.182553 940.1 4.76	0.863473	30.1826	940.1	4.76		Female	54	Anglican		Cohabitating/ Married	Bamba-Babwisi	5	3	Yes	No	0		Primary school	Rural	15,001 – 40,000	Semi-permanent	Dusty	Without ceiling	Complete	Crop production	1	0	0	0	0	0	0	0		No	No			No
2022-11-09 15:16:56	2022-11-11 16:48:53		Yes	Bundibugyo	TE	2022-11-11	Bundibugyo	B009	Burondo	0.863498 30.1835695 1019.3000000000001 5.0	0.863498	30.1836	1019.3	5		Female	56	Roman catholic		Cohabitating/ Married	Bamba-Babwisi	5	3	Yes	Yes	4	50	Primary school	Rural	< 15,000	Permanent	Cemented	With ceiling	Complete	Crop production	1	0	0	0	0	0	0	0		No	No			No
2022-11-09 15:34:38	2022-11-11 16:49:21		Yes	Bundibugyo	BW	2022-11-11	Bundibugyo	N096	Ntandi	0.8080605 30.1482851 0.0 400.0	0.80806	30.1483	0	400		Female	56	Seventh-day Adventist		Cohabitating/ Married	Bamba-Babwisi	9	3	Yes	Yes	5	5	Primary school	Urban	15,001 – 40,000	Semi-permanent	Cemented	Without ceiling	Incomplete	Crop production	1	0	0	0	0	0	0	0		Yes	No			Yes
2022-11-09 15:43:52	2022-11-11 16:49:28		Yes	Bundibugyo	KH	2022-11-11	Bundibugyo	H42	Harugale	0.6756143 30.0678731 1402.035 3.9	0.675614	30.0679	1402.04	3.9		Male	56	Pentecostal		Cohabitating/ Married	Bamba-Babwisi	5	3	Yes	Yes	5	10	Primary school	Rural	15,001 – 40,000	Semi-permanent	Cemented	Without ceiling	Complete	No occupation/ unemployed	0	0	0	0	1	0	0	0		Yes	Yes	10	Through the door	Yes
2022-11-09 15:49:16	2022-11-11 16:49:44		Yes	Bundibugyo	MC	2022-11-11	Bundibugyo	H089	Harugale	0.7998364 30.1443155 0.0 400.0	0.799836	30.1443	0	400		Male	62	Anglican		Cohabitating/ Married	Batwa	5	3	Yes	Yes	10	5	Primary school	Rural	> 70,001	Semi-permanent	Dusty	Without ceiling	Complete	Crop production	1	0	0	0	0	0	0	0		Yes	Yes	5	Through the roof	No
2022-11-09 15:55:35	2022-11-11 16:49:53		Yes	Bundibugyo	BW	2022-11-11	Bundibugyo	N074	Ntandi	0.8021759 30.1421502 0.0 1200.0	0.802176	30.1422	0	1200		Male	62	Seventh-day Adventist		Cohabitating/ Married	Batwa	9	3	Yes	Yes	10	10	Primary school	Urban	15,001 – 40,000	Permanent	Cemented	With ceiling	Complete	Crop production	1	0	0	0	0	0	0	0		No	No			No
2022-11-09 16:08:03	2022-11-11 16:49:59		Yes	Bundibugyo	BW	2022-11-11	Bundibugyo	N097	Ntandi	0.799571 30.1441289 0.0 500.0	0.799571	30.1441	0	500		Female	63	Anglican		Cohabitating/ Married	Batwa	5	3	Yes	No	0		Primary school	Urban	40,001 – 70,000	Semi-permanent	Dusty	Without ceiling	Complete	Market (food and animal trade)	0	0	0	0	0	1	0	0		Yes	Yes	5	Through the roof	No
2022-11-09 16:21:52	2022-11-11 16:50:07		Yes	Bundibugyo	MS	2022-11-13	Bundibugyo	B0105	Burondo	0.8554351 30.1744087 726.9 3.9	0.855435	30.1744	726.9	3.9		Male	63	Anglican		Cohabitating/ Married	Bakonjo	8	3	Yes	Yes	5	10	Primary school	Rural	< 15,000	Permanent	Cemented	With ceiling	Complete	Crop production	1	0	0	0	0	0	0	0		Yes	Yes	10	Through the roof	No
2022-11-09 16:33:40	2022-11-11 16:50:15		Yes	Bundibugyo	MS	2022-11-13	Bundibugyo	B0106	Burondo	0.8554655 30.1744517 694.3 3.8	0.855465	30.1745	694.3	3.8		Female	65	Anglican		Cohabitating/ Married	Bamba-Babwisi	6	3	Yes	No	0		Primary school	Rural	15,001 – 40,000	Permanent	Cemented	With ceiling	Complete	Crop production	1	0	0	0	0	0	0	0		Yes	Yes	10	Through the roof	No
2022-11-09 16:39:50	2022-11-11 16:50:36		Yes	Bundibugyo	BW	2022-11-13	Bundibugyo	N0119	Ntandi	0.845781 30.173358 689.1 4.9	0.845781	30.1734	689.1	4.9		Female	65	Anglican		Cohabitating/ Married	Bamba-Babwisi	7	3	Yes	Yes	2	10	Primary school	Urban	40,001 – 70,000	Semi-permanent	Dusty	Without ceiling	Incomplete	Market (food and animal trade)	0	0	0	0	0	1	0	0		Yes	Yes	10	Through the roof	No
2022-11-09 16:43:28	2022-11-11 16:50:44		Yes	Bundibugyo	KH	2022-11-13	Bundibugyo	H46	Harugale	0.6768627 30.0681551 1149.18 5.948	0.676863	30.0682	1149.18	5.948		Female	65	Pentecostal		Cohabitating/ Married	Bamba-Babwisi	7	3	No	No	0		Vocational school	Rural	> 70,001	Semi-permanent	Cemented	Without ceiling	Complete	Government officer or employee of government offices	0	0	0	1	0	0	0	0		Yes	Yes	10	Through the door	Yes
2022-11-09 16:48:49	2022-11-11 16:50:53		Yes	Bundibugyo	MSA	2022-11-13	Bundibugyo	N054	Ntandi	0.7970365 30.139624 0.0 3299.999	0.797037	30.1396	0	3300		Male	67	Anglican		Cohabitating/ Married	Bakonjo	5	3	Yes	Yes	5	10	Secondary school	Urban	40,001 – 70,000	Semi-permanent	Cemented	Without ceiling	Complete	Crop production	1	0	0	0	0	0	0	0		Yes	Yes	10	Through the roof	No
2022-11-09 16:52:19	2022-11-11 16:51:04		Yes	Bundibugyo	KH	2022-11-13	Bundibugyo	H38	Harugale	0.7002396 30.0569544 0.0 3799.999	0.70024	30.057	0	3800		Female	74	Seventh-day Adventist		Cohabitating/ Married	Bamba-Babwisi	5	3	Yes	Yes	4	5	Primary school	Rural	< 15,000	Semi-permanent	Dusty	Without ceiling	Incomplete	Self employed	0	0	1	0	0	0	0	0		Yes	No			No
2022-11-09 17:00:42	2022-11-11 16:51:11		Yes	Bundibugyo	KH	2022-11-13	Bundibugyo	H49	Harugale	0.6785733 30.0634543 0.0 2299.999	0.678573	30.0635	0	2300		Male	74	Pentecostal		Cohabitating/ Married	Bamba-Babwisi	6	3	Yes	Yes	5	10	Secondary school	Rural	< 15,000	Semi-permanent	Cemented	Without ceiling	Complete	Market (food and animal trade)	0	0	0	0	0	1	0	0		Yes	Yes	10	Through the door	Yes
2022-11-09 17:07:49	2022-11-11 16:51:19		Yes	Bundibugyo	MS	2022-11-13	Bundibugyo	B098	Burondo	0.8666651 30.1740493 689.6 4.933	0.866665	30.174	689.6	4.933		Male	74	Anglican		Cohabitating/ Married	Bamba-Babwisi	8	3	Yes	No	0		Primary school	Rural	15,001 – 40,000	Semi-permanent	Cemented	Without ceiling	Incomplete	Market (food and animal trade)	0	0	0	0	0	1	0	0		No	No			No
2022-11-09 17:12:44	2022-11-11 16:51:27		Yes	Bundibugyo	MS	2022-11-13	Bundibugyo	B073	Burondo	0.8634483 30.1826433 955.8000000000001 4.86	0.863448	30.1826	955.8	4.86		Female	23	Roman catholic		Divorced/ Separated/ Widowed	Bamba-Babwisi	4	2	Yes	No	0		Never attended school	Rural	< 15,000	Permanent	Cemented	With ceiling	Complete	Self employed	0	0	1	0	0	0	0	0		Yes	No			Yes
2022-11-09 17:15:16	2022-11-11 16:51:39		Yes	Bundibugyo	BW	2022-11-13	Bundibugyo	N0121	Ntandi	0.8040172 30.1408041 667.204 3.9	0.804017	30.1408	667.204	3.9		Male	23	Anglican		Cohabitating/ Married	Batwa	4	2	Yes	Yes	2	5	Primary school	Urban	15,001 – 40,000	Semi-permanent	Dusty	Without ceiling	Complete	Hunting	0	1	0	0	0	0	0	0		Yes	Yes	5	Through the roof	No
2022-11-09 17:30:10	2022-11-11 16:51:46		Yes	Bundibugyo	KH	2022-11-13	Bundibugyo	H36	Harugale	0.7089486 30.0634543 0.0 1700.0	0.708949	30.0635	0	1700		Male	24	Seventh-day Adventist		Cohabitating/ Married	Bamba-Babwisi	4	2	Yes	Yes	4	5	Primary school	Rural	< 15,000	Semi-permanent	Dusty	Without ceiling	Incomplete	Self employed	0	0	1	0	0	0	0	0		Yes	No			Yes
2022-11-09 17:37:50	2022-11-11 16:51:54		Yes	Bundibugyo	MC	2022-11-14	Bundibugyo	H082	Harugale	0.7931959 30.136015 814.141 4699.999	0.793196	30.136	814.141	4700		Female	24	Seventh-day Adventist		Divorced/ Separated/ Widowed	Bamba-Babwisi	5	2	Yes	Yes	3	15	Never attended school	Rural	> 70,001	Semi-permanent	Dusty	Without ceiling	Complete	Crop production	1	0	0	0	0	0	0	0		No	No			No
2022-11-09 17:38:59	2022-11-11 16:52:03		Yes	Bundibugyo	MSA	2022-11-14	Bundibugyo	N062	Ntandi	0.7970365 30.139624 0.0 3299.999	0.797037	30.1396	0	3300		Female	24	Anglican		Cohabitating/ Married	Batwa	4	2	Yes	Yes	5	10	Never attended school	Urban	15,001 – 40,000	Permanent	Cemented	With ceiling	Complete	No occupation/ unemployed	0	0	0	0	1	0	0	0		Yes	Yes	10	Through the roof	No
2022-11-09 23:26:21	2022-11-11 16:52:10		Yes	Bundibugyo	BW	2022-11-14	Bundibugyo	N0101	Ntandi	0.7995813 30.1439546 0.0 500.0	0.799581	30.144	0	500		Male	26	Anglican		Cohabitating/ Married	Bakonjo	5	2	Yes	Yes	10	5	Primary school	Urban	< 15,000	Semi-permanent	Dusty	Without ceiling	Complete	Hunting	0	1	0	0	0	0	0	0		Yes	Yes	5	Through the roof	No
2022-11-09 23:27:35	2022-11-11 16:52:17		Yes	Bundibugyo	MS	2022-11-14	Bundibugyo	B078	Burondo	0.8544765 30.1756776 687.7 4.8	0.854476	30.1757	687.7	4.8		Female	27	Seventh-day Adventist		Cohabitating/ Married	Bamba-Babwisi	6	2	Yes	No	0		Secondary school	Rural	15,001 – 40,000	Semi-permanent	Dusty	Without ceiling	Complete	Crop production	1	0	0	0	0	0	0	0		No	No			No
2022-11-09 23:29:01	2022-11-11 16:52:23		Yes	Bundibugyo	MS	2022-11-14	Bundibugyo	B085	Burondo	0.8524835 30.1743694 677.1 4.66	0.852483	30.1744	677.1	4.66		Female	27	Muslim		Cohabitating/ Married	Bamba-Babwisi	3	2	Yes	No	0		Primary school	Rural	15,001 – 40,000	Semi-permanent	Dusty	Without ceiling	Complete	Crop production	1	0	0	0	0	0	0	0		Yes	Yes	2	Through the roof	No
2022-11-09 23:33:35	2022-11-11 16:52:30		Yes	Bundibugyo	TE	2022-11-14	Bundibugyo	B038	Burondo	0.8643894 30.1753643 681.6 4.74	0.864389	30.1754	681.6	4.74		Male	27	Seventh-day Adventist		Cohabitating/ Married	Bamba-Babwisi	8	2	Yes	Yes	2	15	Vocational school	Rural	40,001 – 70,000	Semi-permanent	Dusty	Without ceiling	Complete	Crop production	1	0	0	0	0	0	0	0		Yes	Yes	15	Through the roof	No
2022-11-09 23:38:02	2022-11-11 16:53:21		Yes	Bundibugyo	BW	2022-11-14	Bundibugyo	N080	Ntandi	0.8111783 30.1561964 790.997 3.9	0.811178	30.1562	790.997	3.9		Female	28	Seventh-day Adventist		Cohabitating/ Married	Bamba-Babwisi	7	2	Yes	Yes	2	10	Primary school	Urban	15,001 – 40,000	Semi-permanent	Cemented	With ceiling	Complete	Crop production	1	0	0	0	0	0	0	0		Yes	Yes	10	Through the ventilator	Yes
2022-11-09 23:40:41	2022-11-11 16:55:29		Yes	Bundibugyo	MC	2022-11-14	Bundibugyo	H065	Harugale	0.7049106 30.0518987 0.0 4099.999	0.704911	30.0519	0	4100		Female	29	Roman catholic		Cohabitating/ Married	Bamba-Babwisi	5	2	Yes	Yes	1	50	Primary school	Rural	> 70,001	Temporary	Cemented	With ceiling	Complete	Crop production	1	0	0	0	0	0	0	0		No	No		Through the door	No
2022-11-09 23:42:33	2022-11-11 16:55:48		Yes	Bundibugyo	BW	2022-11-14	Bundibugyo	N0114	Ntandi	0.803781 30.1411921 739.677 3.9	0.803781	30.1412	739.677	3.9		Female	29	Anglican		Cohabitating/ Married	Bamba-Babwisi	4	2	Yes	No	0		Primary school	Urban	15,001 – 40,000	Semi-permanent	Dusty	Without ceiling	Complete	Market (food and animal trade)	0	0	0	0	0	1	0	0		No	No			No
2022-11-09 23:43:15	2022-11-11 16:56:02		Yes	Bundibugyo	KH	2022-11-14	Bundibugyo	H43	Harugale	0.674831 30.068981 780.023 3.9	0.674831	30.069	780.023	3.9		Male	29	Pentecostal		Cohabitating/ Married	Bamba-Babwisi	5	2	Yes	Yes	5	10	Never attended school	Rural	< 15,000	Semi-permanent	Cemented	Without ceiling	Complete	No occupation/ unemployed	0	0	0	0	1	0	0	0		Yes	Yes	10	Through the door	Yes
2022-11-09 23:43:38	2022-11-11 18:15:40		Yes	Bundibugyo	BW	2022-11-14	Bundibugyo	N0111	Ntandi	0.803946 30.141107 709.427 3.9	0.803946	30.1411	709.427	3.9		Male	29	Anglican		Cohabitating/ Married	Bakonjo	5	2	Yes	Yes	10	5	Primary school	Urban	< 15,000	Semi-permanent	Dusty	Without ceiling	Complete	Hunting	0	1	0	0	0	0	0	0		No	No			No
2022-11-09 23:45:01	2022-11-11 18:15:48		Yes	Bundibugyo	MC	2022-11-14	Bundibugyo	H107	Harugale	0.6821988 30.0766737 1173.0 183.458	0.682199	30.0767	1173	183.458		Female	29	Anglican		Divorced/ Separated/ Widowed	Batwa	8	2	Yes	Yes	5	10	Primary school	Rural	> 70,001	Temporary	Dusty	Without ceiling	Complete	Crop production	1	0	0	0	0	0	0	0		Yes	Yes	10	Through the roof	No
2022-11-09 23:45:32	2022-11-11 18:15:55		Yes	Bundibugyo	MSA	2022-11-14	Bundibugyo	N012	Ntandi	0.7822054 30.1380454 828.258 4.97	0.782205	30.138	828.258	4.97		Male	32	Seventh-day Adventist		Cohabitating/ Married	Bamba-Babwisi	4	2	Yes	Yes	3	15	Secondary school	Urban	15,001 – 40,000	Semi-permanent	Dusty	Without ceiling	Complete	Crop production	1	0	0	0	0	0	0	0		No	No			No
2022-11-09 23:46:59	2022-11-11 18:16:08		Yes	Bundibugyo	BW	2022-11-14	Bundibugyo	N069	Ntandi	0.808505 30.149547 706.976 3.9	0.808505	30.1495	706.976	3.9		Female	32	Seventh-day Adventist		Cohabitating/ Married	Batwa	6	2	Yes	Yes	2	10	Primary school	Urban	40,001 – 70,000	Permanent	Cemented	With ceiling	Complete	Crop production	1	0	0	0	0	0	0	0		Yes	No			Yes
2022-11-09 23:47:43	2022-11-11 19:41:14		Yes	Bundibugyo	KH	2022-11-14	Bundibugyo	H57	Harugale	0.6768417 30.0678762 1133.077 3.9	0.676842	30.0679	1133.08	3.9		Male	32	Pentecostal		Cohabitating/ Married	Bamba-Babwisi	6	2	Yes	Yes	5	3	Secondary school	Rural	15,001 – 40,000	Permanent	Cemented	Without ceiling	Incomplete	Crop production	1	0	0	0	0	0	0	0		Yes	Yes	3	Through the window	Yes
2022-11-09 23:48:35	2022-11-11 19:52:07		Yes	Bundibugyo	BW	2022-11-14	Bundibugyo	N0116	Ntandi	0.8015246 30.1407426 704.437 3.9	0.801525	30.1407	704.437	3.9		Male	33	Anglican		Cohabitating/ Married	Bamba-Babwisi	5	2	Yes	No	0		Secondary school	Urban	40,001 – 70,000	Semi-permanent	Dusty	Without ceiling	Complete	Government officer or employee of government offices	0	0	0	1	0	0	0	0		Yes	Yes	5	Through the roof	No
2022-11-09 23:49:24	2022-11-11 20:09:46		Yes	Bundibugyo	MC	2022-11-14	Bundibugyo	H072	Harugale	0.6679288 30.0396198 0.0 2599.999	0.667929	30.0396	0	2600		Female	33	Seventh-day Adventist		Divorced/ Separated/ Widowed	Bamba-Babwisi	7	2	Yes	Yes	2	15	Never attended school	Rural	15,001 – 40,000	Semi-permanent	Dusty	Without ceiling	Complete	Crop production	1	0	0	0	0	0	0	0		Yes	Yes	15	Through the roof	No
2022-11-09 23:49:56	2022-11-11 21:06:22		Yes	Bundibugyo	MS	2022-11-14	Bundibugyo	B095	Burondo	0.8643885 30.1754068 671.4 4.98	0.864389	30.1754	671.4	4.98		Female	34	Anglican		Cohabitating/ Married	Bamba-Babwisi	4	2	Yes	No	0		Primary school	Rural	15,001 – 40,000	Semi-permanent	Dusty	Without ceiling	Complete	Crop production	1	0	0	0	0	0	0	0		No	No			No
2022-11-10 06:49:01	2022-11-11 21:13:32		Yes	Bundibugyo	MC	2022-11-14	Bundibugyo	H123	Harugale	0.6830342 30.0721601 1112.6373049429644 1382.905	0.683034	30.0722	1112.64	1382.9		Female	34	Pentecostal		Cohabitating/ Married	Bamba-Babwisi	4	2	Yes	Yes	2	5	Primary school	Rural	> 70,001	Permanent	Cemented	Without ceiling	Incomplete	Crop production	1	0	0	0	0	0	0	0		Yes	Yes	5	Through the window	Yes
2022-11-10 08:45:48	2022-11-11 21:30:16		Yes	Bundibugyo	MSA	2022-11-14	Bundibugyo	N026	Ntandi	0.784527 30.1363419 804.026 4.749	0.784527	30.1363	804.026	4.749		Female	35	Muslim		Cohabitating/ Married	Bamba-Babwisi	4	2	Yes	No	0		Primary school	Urban	< 15,000	Semi-permanent	Dusty	Without ceiling	Complete	Crop production	1	0	0	0	0	0	0	0		Yes	Yes	5	Through the roof	No
2022-11-10 09:17:03	2022-11-11 21:40:15		Yes	Bundibugyo	MS	2022-11-14	Bundibugyo	B097	Burondo	0.8457228 30.1731943 694.7 5.0	0.845723	30.1732	694.7	5		Male	35	Anglican		Cohabitating/ Married	Bamba-Babwisi	5	2	Yes	No	0		Primary school	Rural	15,001 – 40,000	Semi-permanent	Cemented	Without ceiling	Incomplete	Crop production	1	0	0	0	0	0	0	0		Yes	Yes	10	Through the roof	No
2022-11-10 09:39:39	2022-11-11 21:48:55		Yes	Bundibugyo	BW	2022-11-14	Bundibugyo	N0105	Ntandi	0.8042152 30.1406919 792.398 3.9	0.804215	30.1407	792.398	3.9		Female	35	Anglican		Single	Bakonjo	6	2	Yes	Yes	10	5	Never attended school	Urban	< 15,000	Semi-permanent	Dusty	Without ceiling	Complete	Crop production	1	0	0	0	0	0	0	0		Yes	Yes	5	Through the roof	No
2022-11-10 09:47:59	2022-11-11 21:56:54		Yes	Bundibugyo	MSA	2022-11-14	Bundibugyo	N040	Ntandi	0.802173 30.1425111 0.0 2200.0	0.802173	30.1425	0	2200		Male	35	Anglican		Cohabitating/ Married	Bakonjo	4	2	Yes	Yes	5	10	Undergraduate	Urban	40,001 – 70,000	Temporary	Dusty	Without ceiling	Complete	Crop production	1	0	0	0	0	0	0	0		Yes	Yes	10	Through the roof	No
2022-11-10 09:51:39	2022-11-11 22:07:05		Yes	Bundibugyo	TE	2022-11-14	Bundibugyo	K026	Burondo	0.8634212 30.1825884 939.3000000000001 4.96	0.863421	30.1826	939.3	4.96		Female	36	Seventh-day Adventist		Cohabitating/ Married	Bamba-Babwisi	4	2	Yes	No	0		Never attended school	Rural	15,001 – 40,000	Semi-permanent	Dusty	Without ceiling	Complete	Crop production	1	0	0	0	0	0	0	0		No	No			No
2022-11-10 10:13:58	2022-11-11 22:18:03		Yes	Bundibugyo	MSA	2022-11-14	Bundibugyo	N035	Ntandi	0.8034631 30.1425111 0.0 2500.0	0.803463	30.1425	0	2500		Female	36	Anglican		Cohabitating/ Married	Bamba-Babwisi	4	2	Yes	Yes	5	10	Primary school	Urban	< 15,000	Temporary	Dusty	Without ceiling	Complete	No occupation/ unemployed	0	0	0	0	1	0	0	0		Yes	Yes	10	Through the roof	No
2022-11-10 10:15:22	2022-11-12 09:05:53		Yes	Bundibugyo	KH	2022-11-14	Bundibugyo	H51	Harugale	0.6785733 30.0634543 0.0 2299.999	0.678573	30.0635	0	2300		Male	37	Pentecostal		Cohabitating/ Married	Bamba-Babwisi	6	2	Yes	Yes	5	10	Higher than undergraduate	Rural	> 70,001	Semi-permanent	Cemented	Without ceiling	Complete	Government officer or employee of government offices	0	0	0	1	0	0	0	0		Yes	Yes	10	Through the door	Yes
2022-11-10 10:16:11	2022-11-12 09:07:37		Yes	Bundibugyo	MSA	2022-11-14	Bundibugyo	N031	Ntandi	0.7931959 30.136015 814.141 4699.999	0.793196	30.136	814.141	4700		Male	39	Muslim		Single	Bamba-Babwisi	2	2	Yes	No	0		Never attended school	Urban	< 15,000	Semi-permanent	Dusty	Without ceiling	Complete	Student	0	0	0	0	0	0	0	1	0	Yes	Yes	2	Through the roof	No
2022-11-10 10:27:51	2022-11-12 09:08:53		Yes	Bundibugyo	MC	2022-11-14	Bundibugyo	H110	Harugale	0.6821446 30.0766973 1173.0 2253.678	0.682145	30.0767	1173	2253.68		Female	40	Anglican		Cohabitating/ Married	Bakonjo	9	2	Yes	No	0		Primary school	Rural	40,001 – 70,000	Temporary	Dusty	Without ceiling	Complete	Crop production	1	0	0	0	0	0	0	0		Yes	Yes	10	Through the roof	No
2022-11-10 10:32:00	2022-11-12 09:09:57		Yes	Bundibugyo	MSA	2022-11-15	Bundibugyo	N013	Ntandi	0.7822259 30.1380439 817.197 5.855	0.782226	30.138	817.197	5.855		Male	43	Seventh-day Adventist		Cohabitating/ Married	Bamba-Babwisi	4	2	Yes	Yes	4	15	Secondary school	Urban	15,001 – 40,000	Semi-permanent	Dusty	Without ceiling	Complete	Crop production	1	0	0	0	0	0	0	0		Yes	Yes	15	Through the roof	No
2022-11-10 10:34:26	2022-11-12 09:11:56		Yes	Bundibugyo	TE	2022-11-15	Bundibugyo	B047	Burondo	0.8632668 30.1825851 951.3000000000001 5.0	0.863267	30.1826	951.3	5		Male	44	Anglican		Cohabitating/ Married	Bamba-Babwisi	7	2	Yes	Yes	1	2	Primary school	Rural	15,001 – 40,000	Semi-permanent	Dusty	Without ceiling	Complete	Crop production	1	0	0	0	0	0	0	0		Yes	Yes	2	Through the roof	No
2022-11-10 10:46:29	2022-11-12 09:15:37		Yes	Bundibugyo	BW	2022-11-15	Bundibugyo	N099	Ntandi	0.8026861 30.142872 0.0 600.0	0.802686	30.1429	0	600		Female	46	Anglican		Cohabitating/ Married	Batwa	4	2	Yes	No	0		Secondary school	Urban	15,001 – 40,000	Semi-permanent	Dusty	Without ceiling	Complete	Crop production	1	0	0	0	0	0	0	0		No	No			No
2022-11-10 10:55:02	2022-11-12 09:16:41		Yes	Bundibugyo	MSA	2022-11-15	Bundibugyo	N011	Ntandi	0.7820997 30.1378947 840.813 6.337	0.7821	30.1379	840.813	6.337		Male	51	Seventh-day Adventist		Cohabitating/ Married	Bamba-Babwisi	10	2	Yes	No	0		Secondary school	Urban	40,001 – 70,000	Semi-permanent	Dusty	Without ceiling	Complete	Crop production	1	0	0	0	0	0	0	0		Yes	Yes	15	Through the roof	No
2022-11-10 10:58:41	2022-11-12 09:18:01		Yes	Bundibugyo	MSA	2022-11-15	Bundibugyo	N016	Ntandi	0.782222 30.1380641 817.481 4.699	0.782222	30.1381	817.481	4.699		Female	53	Muslim		Cohabitating/ Married	Bamba-Babwisi	2	2	Yes	Yes	4	5	Primary school	Urban	15,001 – 40,000	Semi-permanent	Dusty	Without ceiling	Complete	Crop production	1	0	0	0	0	0	0	0		Yes	Yes	5	Through the roof	No
2022-11-10 11:00:22	2022-11-12 09:18:55		Yes	Bundibugyo	BW	2022-11-15	Bundibugyo	N073	Ntandi	0.8037388 30.1403458 0.0 2900.0	0.803739	30.1403	0	2900		Female	53	Seventh-day Adventist		Cohabitating/ Married	Batwa	7	2	Yes	No	0		Secondary school	Urban	15,001 – 40,000	Permanent	Cemented	With ceiling	Complete	Crop production	1	0	0	0	0	0	0	0		No	No			No
2022-11-10 11:10:33	2022-11-12 09:19:55		Yes	Bundibugyo	MSA	2022-11-15	Bundibugyo	N013	Ntandi	0.7821994 30.1378471 840.659 3.9	0.782199	30.1378	840.659	3.9		Female	54	Seventh-day Adventist		Divorced/ Separated/ Widowed	Bamba-Babwisi	5	2	Yes	Yes	4	15	Never attended school	Urban	< 15,000	Semi-permanent	Dusty	Without ceiling	Complete	Crop production	1	0	0	0	0	0	0	0		Yes	Yes	15	Through the roof	No
2022-11-10 11:18:00	2022-11-12 09:53:55		Yes	Bundibugyo	BW	2022-11-15	Bundibugyo	N071	Ntandi	0.8097729 30.1487816 733.386 4.816	0.809773	30.1488	733.386	4.816		Male	54	Seventh-day Adventist		Cohabitating/ Married	Batwa	4	2	Yes	Yes	5	10	Primary school	Urban	15,001 – 40,000	Permanent	Cemented	With ceiling	Complete	Crop production	1	0	0	0	0	0	0	0		Yes	No			Yes
2022-11-10 11:32:45	2022-11-12 11:22:31		Yes	Bundibugyo	BW	2022-11-15	Bundibugyo	N0123	Ntandi	0.8040078 30.1410623 755.581 3.9	0.804008	30.1411	755.581	3.9		Male	54	Anglican		Single	Bamba-Babwisi	1	2	Yes	Yes	2	5	Never attended school	Urban	< 15,000	Semi-permanent	Dusty	Without ceiling	Incomplete	Hunting	0	1	0	0	0	0	0	0		Yes	Yes	5	Through the roof	No
2022-11-10 11:48:50	2022-11-12 11:23:44		Yes	Bundibugyo	MSA	2022-11-15	Bundibugyo	N058	Ntandi	0.7970365 30.139624 0.0 3299.999	0.797037	30.1396	0	3300		Male	54	Anglican		Cohabitating/ Married	Bakonjo	4	2	Yes	Yes	5	10	Primary school	Urban	15,001 – 40,000	Permanent	Cemented	With ceiling	Complete	No occupation/ unemployed	0	0	0	0	1	0	0	0		Yes	Yes	10	Through the roof	No
2022-11-10 12:13:12	2022-11-12 11:24:50		Yes	Bundibugyo	MSA	2022-11-15	Bundibugyo	N006	Ntandi	0.7845616 30.1363423 806.362 4.584	0.784562	30.1363	806.362	4.584		Male	56	Seventh-day Adventist		Cohabitating/ Married	Bamba-Babwisi	12	2	Yes	Yes	3	15	Primary school	Urban	< 15,000	Semi-permanent	Dusty	Without ceiling	Complete	Crop production	1	0	0	0	0	0	0	0		Yes	Yes	15	Through the roof	No
2022-11-10 12:23:44	2022-11-12 11:26:10		Yes	Bundibugyo	MC	2022-11-15	Bundibugyo	H079	Harugale	0.6681958 30.0381752 1025.6295844512053 3599.999	0.668196	30.0382	1025.63	3600		Female	56	Seventh-day Adventist		Divorced/ Separated/ Widowed	Bamba-Babwisi	3	2	Yes	Yes	3	15	Never attended school	Rural	40,001 – 70,000	Semi-permanent	Dusty	Without ceiling	Complete	Crop production	1	0	0	0	0	0	0	0		Yes	Yes	15	Through the roof	No
2022-11-10 12:31:19	2022-11-12 11:29:36		Yes	Bundibugyo	KH	2022-11-15	Bundibugyo	H41	Harugale	0.6681958 30.0381752 0.0 3599.999	0.668196	30.0382	0	3600		Male	56	Anglican		Cohabitating/ Married	Batooro	3	2	Yes	Yes	1	2	Primary school	Rural	15,001 – 40,000	Semi-permanent	Dusty	Without ceiling	Complete	No occupation/ unemployed	0	0	0	0	1	0	0	0		Yes	Yes	2	Through the roof	No
2022-11-10 12:31:35	2022-11-12 11:31:13		Yes	Bundibugyo	TE	2022-11-15	Bundibugyo	B022	Burondo	0.8645251 30.1781072 758.5 4.868	0.864525	30.1781	758.5	4.868		Male	62	Seventh-day Adventist		Cohabitating/ Married	Bamba-Babwisi	4	2	Yes	No	0		Primary school	Rural	15,001 – 40,000	Semi-permanent	Dusty	Without ceiling	Complete	Crop production	1	0	0	0	0	0	0	0		Yes	No			No
2022-11-10 12:35:56	2022-11-12 11:32:55		Yes	Bundibugyo	MSA	2022-11-15	Bundibugyo	N017	Ntandi	0.7822527 30.1380946 809.526 4.517	0.782253	30.1381	809.526	4.517		Male	62	Muslim		Divorced/ Separated/ Widowed	Bamba-Babwisi	6	2	Yes	Yes	4	5	Secondary school	Urban	15,001 – 40,000	Semi-permanent	Dusty	Without ceiling	Complete	Crop production	1	0	0	0	0	0	0	0		Yes	Yes	5	Through the roof	No
2022-11-10 15:03:31	2022-11-12 11:36:26		Yes	Bundibugyo	MSA	2022-11-15	Bundibugyo	N018	Ntandi	0.782222 30.1380415 807.887 4.597	0.782222	30.138	807.887	4.597		Male	63	Muslim		Cohabitating/ Married	Bamba-Babwisi	3	2	Yes	Yes	4	5	Secondary school	Urban	15,001 – 40,000	Semi-permanent	Dusty	Without ceiling	Complete	Crop production	1	0	0	0	0	0	0	0		Yes	Yes	5	Through the roof	No
2022-11-10 15:22:29	2022-11-12 11:42:30		Yes	Bundibugyo	TE	2022-11-15	Bundibugyo	B13	Burondo	0.8737232 30.1851247 1080.1 4.983	0.873723	30.1851	1080.1	4.983		Male	65	Roman catholic		Divorced/ Separated/ Widowed	Bamba-Babwisi	3	2	Yes	No	0		Primary school	Rural	40,001 – 70,000	Permanent	Cemented	With ceiling	Complete	Crop production	1	0	0	0	0	0	0	0		No	No			No
2022-11-10 16:04:44	2022-11-12 11:49:15		Yes	Bundibugyo	BW	2022-11-15	Bundibugyo	N065	Ntandi	0.6752605 30.05876 0.0 3000.0	0.675261	30.0588	0	3000		Male	67	Seventh-day Adventist		Cohabitating/ Married	Bamba-Babwisi	8	2	Yes	Yes	5	5	Secondary school	Urban	15,001 – 40,000	Semi-permanent	Cemented	Without ceiling	Incomplete	Crop production	1	0	0	0	0	0	0	0		Yes	No			Yes
2022-11-10 16:32:27	2022-11-12 11:53:22		Yes	Bundibugyo	MSA	2022-11-15	Bundibugyo	N004	Ntandi	0.7845707 30.1363429 813.326 4.908	0.784571	30.1363	813.326	4.908		Female	74	Seventh-day Adventist		Cohabitating/ Married	Bamba-Babwisi	6	2	Yes	Yes	3	15	Primary school	Urban	15,001 – 40,000	Semi-permanent	Dusty	Without ceiling	Complete	Market (food and animal trade)	0	0	0	0	0	1	0	0		No	No			No
2022-11-10 17:00:02	2022-11-12 12:00:50		Yes	Bundibugyo	TE	2022-11-15	Bundibugyo	B045	Burondo	0.8643023 30.1846882 1055.6 4.92	0.864302	30.1847	1055.6	4.92		Male	24	Anglican		Cohabitating/ Married	Bamba-Babwisi	3	1	Yes	Yes	1	2	Never attended school	Rural	15,001 – 40,000	Semi-permanent	Dusty	Without ceiling	Complete	Self employed	0	0	1	0	0	0	0	0		Yes	Yes	2	Through the roof	No
2022-11-10 18:43:15	2022-11-12 12:15:38		Yes	Bundibugyo	TE	2022-11-15	Bundibugyo	B027	Burondo	0.8633897 30.1826097 940.6 4.633	0.86339	30.1826	940.6	4.633		Male	26	Seventh-day Adventist		Cohabitating/ Married	Bamba-Babwisi	3	1	Yes	No	0		Primary school	Rural	15,001 – 40,000	Semi-permanent	Dusty	Without ceiling	Complete	Crop production	1	0	0	0	0	0	0	0		No	No			No
2022-11-11 07:11:26	2022-11-12 12:23:55		Yes	Bundibugyo	TE	2022-11-15	Bundibugyo	B063	Burondo	0.8633175 30.182709 947.8000000000001 3.38	0.863317	30.1827	947.8	3.38		Female	26	Pentecostal		Cohabitating/ Married	Bamba-Babwisi	3	1	Yes	Yes	2	5	Never attended school	Rural	< 15,000	Permanent	Cemented	Without ceiling	Incomplete	Crop production	1	0	0	0	0	0	0	0		Yes	Yes	5	Through the window	Yes
2022-11-11 07:33:27	2022-11-13 08:06:58		Yes	Bundibugyo	TE	2022-11-15	Bundibugyo	B020	Burondo	0.8011586 30.1403458 0.0 1600.0	0.801159	30.1403	0	1600		Female	27	Pentecostal		Cohabitating/ Married	Bamba-Babwisi	3	1	Yes	No	0		Never attended school	Rural	< 15,000	Permanent	Cemented	With ceiling	Complete	Crop production	1	0	0	0	0	0	0	0		No	No			No
2022-11-11 08:04:01	2022-11-13 16:22:29		Yes	Bundibugyo	MSA	2022-11-15	Bundibugyo	N008	Ntandi	0.7821014 30.138043 821.326 6.012	0.782101	30.138	821.326	6.012		Male	27	Seventh-day Adventist		Cohabitating/ Married	Bamba-Babwisi	6	1	Yes	Yes	3	15	Primary school	Urban	15,001 – 40,000	Semi-permanent	Dusty	Without ceiling	Complete	Crop production	1	0	0	0	0	0	0	0		No	No			No
2022-11-11 08:27:32	2022-11-13 16:29:41		Yes	Bundibugyo	MC	2022-11-15	Bundibugyo	H111	Harugale	0.6802505 30.0781479 1206.0 284.128	0.68025	30.0781	1206	284.128		Female	27	Anglican		Divorced/ Separated/ Widowed	Bakonjo	2	1	Yes	Yes	5	10	Never attended school	Rural	< 15,000	Temporary	Dusty	Without ceiling	Complete	Crop production	1	0	0	0	0	0	0	0		No	No			No
2022-11-11 10:15:56	2022-11-13 16:39:55		Yes	Bundibugyo	TE	2022-11-15	Bundibugyo	B028	Burondo	0.8633549 30.1826031 937.3000000000001 3.883	0.863355	30.1826	937.3	3.883		Female	28	Seventh-day Adventist		Single	Bamba-Babwisi	3	1	Yes	Yes	2	15	Primary school	Rural	40,001 – 70,000	Semi-permanent	Dusty	Without ceiling	Complete	Housewife	0	0	0	0	0	0	1	0		No	No			No
2022-11-11 10:28:46	2022-11-13 18:57:32		Yes	Bundibugyo	TE	2022-11-15	Bundibugyo	B039	Burondo	0.8655266 30.1751629 676.6 4.679	0.865527	30.1752	676.6	4.679		Female	28	Seventh-day Adventist		Cohabitating/ Married	Bamba-Babwisi	2	1	Yes	No	0		Never attended school	Rural	< 15,000	Semi-permanent	Dusty	Without ceiling	Complete	Crop production	1	0	0	0	0	0	0	0		Yes	Yes	15	Through the roof	No
2022-11-11 10:47:36	2022-11-13 19:00:11		Yes	Bundibugyo	MSA	2022-11-15	Bundibugyo	N037	Ntandi	0.7970365 30.139624 0.0 3299.999	0.797037	30.1396	0	3300		Male	28	Anglican		Cohabitating/ Married	Bamba-Babwisi	3	1	Yes	Yes	5	10	Secondary school	Urban	40,001 – 70,000	Temporary	Dusty	Without ceiling	Complete	No occupation/ unemployed	0	0	0	0	1	0	0	0		Yes	Yes	10	Through the roof	No
2022-11-11 12:51:29	2022-11-13 19:00:34		Yes	Bundibugyo	MS	2022-11-15	Bundibugyo	B0110	Burondo	0.855503 30.1745386 723.8 4.68	0.855503	30.1745	723.8	4.68		Female	28	Anglican		Single	Bamba-Babwisi	2	1	Yes	No	0		Primary school	Rural	15,001 – 40,000	Permanent	Cemented	With ceiling	Complete	Self employed	0	0	1	0	0	0	0	0		No	No			No
2022-11-12 23:18:44	2022-11-13 19:00:48		Yes	Bundibugyo	TE	2022-11-15	Bundibugyo	K029	Burondo	0.8633053 30.1826249 933.3000000000001 4.815	0.863305	30.1826	933.3	4.815		Male	29	Seventh-day Adventist		Cohabitating/ Married	Bamba-Babwisi	2	1	Yes	No	0		Primary school	Rural	< 15,000	Semi-permanent	Dusty	Without ceiling	Complete	Crop production	1	0	0	0	0	0	0	0		Yes	Yes	15	Through the ventilator	No
2022-11-12 23:19:45	2022-11-13 19:01:07		Yes	Bundibugyo	MSA	2022-11-15	Bundibugyo	N030	Ntandi	0.7846895 30.1365445 808.879 15.0	0.78469	30.1365	808.879	15		Female	29	Muslim		Cohabitating/ Married	Bamba-Babwisi	6	1	Yes	Yes	4	2	Primary school	Urban	15,001 – 40,000	Semi-permanent	Dusty	Without ceiling	Complete	Crop production	1	0	0	0	0	0	0	0		Yes	Yes	5	Through the roof	No
2022-11-12 23:20:09	2022-11-13 19:01:25		Yes	Bundibugyo	TE	2022-11-15	Bundibugyo	B030	Burondo	0.6681958 30.0381752 0.0 3599.999	0.668196	30.0382	0	3600		Female	29	Seventh-day Adventist		Cohabitating/ Married	Bamba-Babwisi	3	1	Yes	No	0		Primary school	Rural	15,001 – 40,000	Semi-permanent	Dusty	Without ceiling	Complete	Crop production	1	0	0	0	0	0	0	0		No	No			No
2022-11-12 23:20:40	2022-11-13 19:01:53		Yes	Bundibugyo	MSA	2022-11-15	Bundibugyo	N024	Ntandi	0.7845872 30.1363108 814.617 4.906	0.784587	30.1363	814.617	4.906		Female	29	Muslim		Cohabitating/ Married	Bamba-Babwisi	5	1	Yes	Yes	4	5	Primary school	Urban	15,001 – 40,000	Semi-permanent	Dusty	Without ceiling	Complete	Crop production	1	0	0	0	0	0	0	0		Yes	Yes	5	Through the roof	No
2022-11-12 23:21:15	2022-11-13 19:02:14		Yes	Bundibugyo	BW	2022-11-15	Bundibugyo	N0107	Ntandi	0.7799936 30.0768142 0.0 3799.999	0.779994	30.0768	0	3800		Female	29	Anglican		Cohabitating/ Married	Bamba-Babwisi	3	1	Yes	Yes	2	5	Vocational school	Urban	15,001 – 40,000	Semi-permanent	Dusty	Without ceiling	Incomplete	Market (food and animal trade)	0	0	0	0	0	1	0	0		Yes	Yes	5	Through the roof	No
2022-11-12 23:21:42	2022-11-13 19:15:07		Yes	Bundibugyo	BW	2022-11-15	Bundibugyo	N0116	Ntandi	0.8004844 30.1402319 705.58 3.9	0.800484	30.1402	705.58	3.9		Male	31	Anglican		Cohabitating/ Married	Bamba-Babwisi	4	1	Yes	Yes	12	5	Primary school	Urban	15,001 – 40,000	Semi-permanent	Dusty	Without ceiling	Complete	Crop production	1	0	0	0	0	0	0	0		Yes	Yes	5	Through the roof	No
2022-11-12 23:28:59	2022-11-13 19:37:11		Yes	Bundibugyo	MSA	2022-11-15	Bundibugyo	N009	Ntandi	0.782175 30.1380997 827.728 4.981	0.782175	30.1381	827.728	4.981		Female	32	Seventh-day Adventist		Cohabitating/ Married	Bamba-Babwisi	3	1	Yes	Yes	3	15	Secondary school	Urban	15,001 – 40,000	Semi-permanent	Dusty	Without ceiling	Complete	Crop production	1	0	0	0	0	0	0	0		Yes	Yes	15	Through the roof	No
2022-11-12 23:29:28	2022-11-13 20:10:09		Yes	Bundibugyo	TE	2022-11-15	Bundibugyo	B055	Burondo	0.8633973 30.1825725 922.4 1.86	0.863397	30.1826	922.4	1.86		Male	32	Anglican		Cohabitating/ Married	Bakonjo	3	1	Yes	Yes	5	10	Never attended school	Rural	15,001 – 40,000	Permanent	Cemented	With ceiling	Complete	Hunting	0	1	0	0	0	0	0	0		No	No			No
2022-11-12 23:30:12	2022-11-14 07:52:20		Yes	Bundibugyo	MS	2022-11-15	Bundibugyo	B090	Burondo	0.8555562 30.1747095 695.2 3.9	0.855556	30.1747	695.2	3.9		Female	33	Muslim		Cohabitating/ Married	Bamba-Babwisi	3	1	Yes	No	0		Never attended school	Rural	15,001 – 40,000	Semi-permanent	Dusty	Without ceiling	Complete	Crop production	1	0	0	0	0	0	0	0		Yes	Yes	2	Through the roof	No
2022-11-12 23:30:40	2022-11-14 08:06:18		Yes	Bundibugyo	MC	2022-11-15	Bundibugyo	H115	Harugale	0.6778168 30.0787681 77.6715898089708 924.851	0.677817	30.0788	77.6716	924.851		Male	33	Pentecostal		Cohabitating/ Married	Bakonjo	4	1	Yes	Yes	5	10	Secondary school	Rural	> 70,001	Temporary	Dusty	Without ceiling	Complete	Crop production	1	0	0	0	0	0	0	0		Yes	Yes	10	Through the roof	No
2022-11-12 23:32:38	2022-11-14 09:02:32		Yes	Bundibugyo	TE	2022-11-15	Bundibugyo	B007	Burondo	0.8634916 30.1829878 935.7 4.52	0.863492	30.183	935.7	4.52		Female	34	Roman catholic		Cohabitating/ Married	Bamba-Babwisi	3	1	Yes	Yes	3	50	Never attended school	Rural	> 70,001	Permanent	Cemented	With ceiling	Complete	Crop production	1	0	0	0	0	0	0	0		No	No			No
2022-11-12 23:33:14	2022-11-14 09:45:53		Yes	Bundibugyo	TE	2022-11-15	Bundibugyo	B030	Burondo	0.8632983 30.1825908 929.2 4.9	0.863298	30.1826	929.2	4.9		Female	34	Seventh-day Adventist		Cohabitating/ Married	Bamba-Babwisi	3	1	Yes	Yes	2	15	Primary school	Rural	40,001 – 70,000	Semi-permanent	Dusty	Without ceiling	Complete	Crop production	1	0	0	0	0	0	0	0		No	No			No
2022-11-13 07:51:35	2022-11-14 10:05:19		Yes	Bundibugyo	TE	2022-11-15	Bundibugyo	B030	Burondo	0.8633487 30.1826115 919.9 4.966	0.863349	30.1826	919.9	4.966		Male	35	Seventh-day Adventist		Cohabitating/ Married	Bamba-Babwisi	3	1	Yes	Yes	2	15	Never attended school	Rural	15,001 – 40,000	Semi-permanent	Dusty	Without ceiling	Complete	Crop production	1	0	0	0	0	0	0	0		Yes	Yes	15	Through the ventilator	No
2022-11-13 16:15:54	2022-11-14 11:18:34		Yes	Bundibugyo	TE	2022-11-15	Bundibugyo	B048	Burondo	0.8633068 30.1825551 945.4 4.9	0.863307	30.1826	945.4	4.9		Male	35	Anglican		Cohabitating/ Married	Batooro	3	1	Yes	Yes	1	2	Never attended school	Rural	< 15,000	Semi-permanent	Dusty	Without ceiling	Complete	Crop production	1	0	0	0	0	0	0	0		Yes	Yes	2	Through the roof	No
2022-11-13 16:23:29	2022-11-14 13:13:29		Yes	Bundibugyo	KH	2022-11-15	Bundibugyo	H48	Harugale	0.6785733 30.0634543 1109.29 2299.999	0.678573	30.0635	1109.29	2300		Female	35	Pentecostal		Single	Bamba-Babwisi	2	1	No	Yes	5	10	Primary school	Rural	< 15,000	Semi-permanent	Cemented	Without ceiling	Complete	Self employed	0	0	1	0	0	0	0	0		No	No			No
2022-11-13 16:30:20	2022-11-14 13:26:49		Yes	Bundibugyo	TE	2022-11-15	Bundibugyo	B032	Burondo	0.863303 30.1826375 910.5 3.32	0.863303	30.1826	910.5	3.32		Male	36	Seventh-day Adventist		Cohabitating/ Married	Bamba-Babwisi	3	1	Yes	No	0		Primary school	Rural	15,001 – 40,000	Semi-permanent	Dusty	Without ceiling	Complete	Crop production	1	0	0	0	0	0	0	0		Yes	Yes	15	Through the ventilator	No
2022-11-13 18:41:17	2022-11-14 15:44:30		Yes	Bundibugyo	MSA	2022-11-15	Bundibugyo	N21	Ntandi	0.78246 30.1382438 751.097 3.85	0.78246	30.1382	751.097	3.85		Male	36	Muslim		Divorced/ Separated/ Widowed	Bamba-Babwisi	6	1	Yes	Yes	4	5	Secondary school	Urban	15,001 – 40,000	Semi-permanent	Dusty	Without ceiling	Complete	Crop production	1	0	0	0	0	0	0	0		Yes	Yes	5	Through the roof	No
2022-11-13 18:57:43	2022-11-14 16:24:05		Yes	Bundibugyo	BW	2022-11-15	Bundibugyo	N0100	Ntandi	0.8021759 30.1421502 0.0 1200.0	0.802176	30.1422	0	1200		Male	36	Anglican		Cohabitating/ Married	Batwa	4	1	Yes	Yes	10	5	Never attended school	Urban	< 15,000	Semi-permanent	Dusty	Without ceiling	Complete	Hunting	0	1	0	0	0	0	0	0		No	No			No
2022-11-13 19:22:18	2022-11-14 16:26:08		Yes	Bundibugyo	MSA	2022-11-15	Bundibugyo	N028	Ntandi	0.7848763 30.1362469 842.231 7.672	0.784876	30.1362	842.231	7.672		Male	37	Muslim		Single	Bamba-Babwisi	12	1	Yes	No	0		Primary school	Urban	< 15,000	Semi-permanent	Dusty	Without ceiling	Complete	Student	0	0	0	0	0	0	0	1	0	Yes	Yes	5	Through the roof	No
2022-11-13 19:54:32	2022-11-14 16:45:47		Yes	Bundibugyo	MS	2022-11-15	Bundibugyo	B099	Burondo	0.6645891 30.0388975 0.0 3099.999	0.664589	30.0389	0	3100		Female	37	Anglican		Cohabitating/ Married	Bakonjo	4	1	Yes	No	0		Primary school	Rural	15,001 – 40,000	Semi-permanent	Cemented	Without ceiling	Incomplete	Government officer or employee of government offices	0	0	0	1	0	0	0	0		No	No			No
2022-11-13 21:19:53	2022-11-14 17:10:50		Yes	Bundibugyo	BW	2022-11-15	Bundibugyo	N0108	Ntandi	0.8039371 30.1410663 692.53 3.9	0.803937	30.1411	692.53	3.9		Male	37	Anglican		Cohabitating/ Married	Bakonjo	3	1	Yes	Yes	10	5	Secondary school	Urban	40,001 – 70,000	Semi-permanent	Dusty	Without ceiling	Complete	Government officer or employee of government offices	0	0	0	1	0	0	0	0		Yes	Yes	5	Through the roof	No
2022-11-13 21:20:16	2022-11-14 17:24:03		Yes	Bundibugyo	TE	2022-11-15	Bundibugyo	B037	Burondo	0.8633354 30.1826004 943.8000000000001 2.87	0.863335	30.1826	943.8	2.87		Female	40	Seventh-day Adventist		Cohabitating/ Married	Bamba-Babwisi	3	1	Yes	Yes	2	15	Primary school	Rural	15,001 – 40,000	Semi-permanent	Dusty	Without ceiling	Complete	Crop production	1	0	0	0	0	0	0	0		Yes	Yes	15	Through the ventilator	No
2022-11-13 21:22:33	2022-11-14 17:44:34		Yes	Bundibugyo	BW	2022-11-15	Bundibugyo	N0113	Ntandi	0.8040398 30.140702 678.783 3.9	0.80404	30.1407	678.783	3.9		Female	40	Anglican		Cohabitating/ Married	Bakonjo	3	1	Yes	Yes	10	5	Primary school	Urban	< 15,000	Semi-permanent	Dusty	Without ceiling	Complete	Crop production	1	0	0	0	0	0	0	0		Yes	Yes	5	Through the roof	No
2022-11-13 21:23:02	2022-11-14 18:01:48		Yes	Bundibugyo	BW	2022-11-15	Bundibugyo	N067	Ntandi	0.8085577 30.1494346 726.258 3.9	0.808558	30.1494	726.258	3.9		Female	41	Muslim		Cohabitating/ Married	Bamba-Babwisi	3	1	Yes	Yes	2	10	Primary school	Urban	15,001 – 40,000	Permanent	Cemented	With ceiling	Complete	Crop production	1	0	0	0	0	0	0	0		Yes	No			Yes
2022-11-13 21:23:24	2022-11-14 18:14:58		Yes	Bundibugyo	MS	2022-11-15	Bundibugyo	B080	Burondo	0.8555319 30.1745177 685.5 4.433	0.855532	30.1745	685.5	4.433		Female	41	Seventh-day Adventist		Cohabitating/ Married	Bamba-Babwisi	3	1	Yes	No	0		Never attended school	Rural	< 15,000	Semi-permanent	Dusty	Without ceiling	Complete	Crop production	1	0	0	0	0	0	0	0		No	No			No
2022-11-13 21:24:07	2022-11-14 19:21:11		Yes	Bundibugyo	KH	2022-11-15	Bundibugyo	H55	Harugale	0.6785733 30.0634543 0.0 2299.999	0.678573	30.0635	0	2300		Male	41	Pentecostal		Cohabitating/ Married	Bamba-Babwisi	3	1	Yes	Yes	5	3	Secondary school	Rural	< 15,000	Permanent	Cemented	Without ceiling	Incomplete	Crop production	1	0	0	0	0	0	0	0		Yes	Yes	3	Through the window	Yes
2022-11-13 21:24:32	2022-11-14 20:13:15		Yes	Bundibugyo	MS	2022-11-15	Bundibugyo	B0103	Burondo	0.8555099 30.174495 668.8 4.833	0.85551	30.1745	668.8	4.833		Male	41	Anglican		Cohabitating/ Married	Bamba-Babwisi	3	1	Yes	No	0		Never attended school	Rural	< 15,000	Permanent	Cemented	With ceiling	Complete	Hunting	0	1	0	0	0	0	0	0		Yes	Yes	10	Through the roof	No
2022-11-13 21:24:54	2022-11-14 20:36:21		Yes	Bundibugyo	KH	2022-11-15	Bundibugyo	H35	Harugale	0.672499 30.0853323 1465.362 3.9	0.672499	30.0853	1465.36	3.9		Male	43	Seventh-day Adventist		Cohabitating/ Married	Bamba-Babwisi	5	1	No	Yes	3	5	Never attended school	Rural	< 15,000	Semi-permanent	Dusty	Without ceiling	Incomplete	No occupation/ unemployed	0	0	0	0	1	0	0	0		Yes	No			Yes
2022-11-13 21:25:23	2022-11-14 20:44:45		Yes	Bundibugyo	TE	2022-11-15	Bundibugyo	B014	Burondo	0.8760669 30.186994 1034.1999999999998 4.88	0.876067	30.187	1034.2	4.88		Female	44	Roman catholic		Cohabitating/ Married	Batooro	3	1	Yes	Yes	3	50	Never attended school	Rural	15,001 – 40,000	Permanent	Cemented	With ceiling	Complete	Crop production	1	0	0	0	0	0	0	0		No	No			No
2022-11-13 21:25:43	2022-11-14 20:51:15		Yes	Bundibugyo	KH	2022-11-15	Bundibugyo	H38	Harugale	0.6750355 30.0721937 1246.27 3.9	0.675036	30.0722	1246.27	3.9		Male	44	Seventh-day Adventist		Divorced/ Separated/ Widowed	Bamba-Babwisi	2	1	Yes	No	0		Primary school	Rural	< 15,000	Semi-permanent	Dusty	Without ceiling	Incomplete	Self employed	0	0	1	0	0	0	0	0		Yes	No			Yes
2022-11-14 07:39:36	2022-11-14 20:59:09		Yes	Bundibugyo	MSA	2022-11-15	Bundibugyo	N002	Ntandi	0.7845687 30.1363494 816.068 5.747	0.784569	30.1363	816.068	5.747		Female	44	Seventh-day Adventist		Single	Bamba-Babwisi	3	1	Yes	No	0		Never attended school	Urban	15,001 – 40,000	Semi-permanent	Dusty	Without ceiling	Complete	Crop production	1	0	0	0	0	0	0	0		Yes	Yes	15	Through the roof	No
2022-11-14 07:52:37	2022-11-14 21:08:20		Yes	Bundibugyo	KH	2022-11-15	Bundibugyo	H47	Harugale	0.6769214 30.0679286 1109.29 4.784	0.676921	30.0679	1109.29	4.784		Male	44	Pentecostal		Cohabitating/ Married	Bamba-Babwisi	3	1	Yes	No	0		Secondary school	Rural	> 70,001	Semi-permanent	Cemented	Without ceiling	Complete	Self employed	0	0	1	0	0	0	0	0		No	No			No
2022-11-14 08:28:42	2022-11-14 21:18:04		Yes	Bundibugyo	TE	2022-11-15	Bundibugyo	B025	Burondo	0.8633383 30.182615 930.9 4.7	0.863338	30.1826	930.9	4.7		Male	46	Seventh-day Adventist		Cohabitating/ Married	Bamba-Babwisi	3	1	Yes	No	0		Never attended school	Rural	40,001 – 70,000	Semi-permanent	Dusty	Without ceiling	Complete	Hunting	0	1	0	0	0	0	0	0		Yes	No			No
2022-11-14 09:05:59	2022-11-14 22:26:10		Yes	Bundibugyo	MSA	2022-11-15	Bundibugyo	N015	Ntandi	0.782224 30.1379525 800.489 3.9	0.782224	30.138	800.489	3.9		Male	52	Seventh-day Adventist		Single	Bamba-Babwisi	8	1	Yes	Yes	4	5	Secondary school	Urban	< 15,000	Semi-permanent	Dusty	Without ceiling	Complete	Hunting	0	1	0	0	0	0	0	0		Yes	Yes	15	Through the roof	No
2022-11-14 09:54:20	2022-11-14 22:33:51		Yes	Bundibugyo	TE	2022-11-15	Bundibugyo	B058	Burondo	0.8643764 30.1753839 683.1 4.983	0.864376	30.1754	683.1	4.983		Male	52	Anglican		Cohabitating/ Married	Bakonjo	3	1	Yes	Yes	5	10	Never attended school	Rural	40,001 – 70,000	Permanent	Cemented	With ceiling	Complete	Crop production	1	0	0	0	0	0	0	0		Yes	Yes	10	Through the roof	No
2022-11-14 10:48:01	2022-11-14 22:41:38		Yes	Bundibugyo	KH	2022-11-15	Bundibugyo	H60	Harugale	0.681901 30.0659819 1139.656 699.999	0.681901	30.066	1139.66	699.999		Male	52	Pentecostal		Divorced/ Separated/ Widowed	Bamba-Babwisi	2	1	Yes	Yes	5	100	Primary school	Rural	< 15,000	Permanent	Cemented	Without ceiling	Incomplete	Market (food and animal trade)	0	0	0	0	0	1	0	0		Yes	Yes	100	Through the window	Yes
2022-11-14 12:49:10	2022-11-14 22:49:41		Yes	Bundibugyo	TE	2022-11-15	Bundibugyo	B021	Burondo	0.8648905 30.1774303 714.5 5.0	0.864891	30.1774	714.5	5		Male	53	Seventh-day Adventist		Cohabitating/ Married	Bamba-Babwisi	3	1	Yes	Yes	2	15	Never attended school	Rural	< 15,000	Semi-permanent	Dusty	Without ceiling	Complete	Crop production	1	0	0	0	0	0	0	0		No	No			No
2022-11-14 12:57:11	2022-11-14 23:00:06		Yes	Bundibugyo	MS	2022-11-15	Bundibugyo	B083	Burondo	0.8669027 30.1732494 662.7 4.833	0.866903	30.1732	662.7	4.833		Female	54	Seventh-day Adventist		Cohabitating/ Married	Bamba-Babwisi	4	1	Yes	No	0		Never attended school	Rural	40,001 – 70,000	Semi-permanent	Dusty	Without ceiling	Complete	Government officer or employee of government offices	0	0	0	1	0	0	0	0		Yes	No			No
2022-11-14 15:32:39	2022-11-14 23:12:07		Yes	Bundibugyo	TE	2022-11-15	Bundibugyo	B008	Burondo	0.8634518 30.1829516 947.4 4.78	0.863452	30.183	947.4	4.78		Male	54	Roman catholic		Cohabitating/ Married	Bamba-Babwisi	3	1	Yes	No	0		Never attended school	Rural	< 15,000	Permanent	Cemented	With ceiling	Complete	Crop production	1	0	0	0	0	0	0	0		Yes	Yes	50	Through the door	Yes
2022-11-14 15:48:37	2022-11-14 23:20:29		Yes	Bundibugyo	TE	2022-11-15	Bundibugyo	B018	Burondo	0.8687704 30.1827169 948.9 4.36	0.86877	30.1827	948.9	4.36		Female	56	Roman catholic		Cohabitating/ Married	Bamba-Babwisi	3	1	Yes	Yes	7	10	Never attended school	Rural	< 15,000	Permanent	Cemented	With ceiling	Complete	Crop production	1	0	0	0	0	0	0	0		Yes	No			Yes
2022-11-14 16:04:51	2022-11-14 23:27:40		Yes	Bundibugyo	TE	2022-11-15	Bundibugyo	B042	Burondo	0.8638167 30.1847867 1036.8 4.1	0.863817	30.1848	1036.8	4.1		Female	56	Anglican		Cohabitating/ Married	Bamba-Babwisi	3	1	Yes	Yes	1	2	Never attended school	Rural	15,001 – 40,000	Semi-permanent	Dusty	Without ceiling	Complete	Crop production	1	0	0	0	0	0	0	0		No	No			No
2022-11-14 16:26:46	2022-11-15 01:24:28		Yes	Bundibugyo	KH	2022-11-15	Bundibugyo	H52	Harugale	0.6762885 30.0683431 1102.314 18.264	0.676288	30.0683	1102.31	18.264		Female	56	Pentecostal		Single	Bamba-Babwisi	3	1	Yes	No	0		Primary school	Rural	< 15,000	Semi-permanent	Cemented	Without ceiling	Complete	Crop production	1	0	0	0	0	0	0	0		Yes	Yes	10	Through the door	Yes
2022-11-14 17:01:03	2022-11-15 07:39:15		Yes	Bundibugyo	MC	2022-11-15	Bundibugyo	H116	Harugale	0.6832578 30.0760181 1165.1913241495815 4.98	0.683258	30.076	1165.19	4.98		Male	56	Pentecostal		Cohabitating/ Married	Bakonjo	3	1	Yes	Yes	5	10	Secondary school	Rural	> 70,001	Temporary	Dusty	Without ceiling	Complete	Crop production	1	0	0	0	0	0	0	0		Yes	Yes	10	Through the roof	No
2022-11-14 17:11:05	2022-11-15 07:47:33		Yes	Bundibugyo	MSA	2022-11-15	Bundibugyo	N059	Ntandi	0.7970365 30.139624 0.0 3299.999	0.797037	30.1396	0	3300		Female	56	Anglican		Divorced/ Separated/ Widowed	Bakonjo	3	1	Yes	Yes	5	10	Never attended school	Urban	< 15,000	Permanent	Cemented	With ceiling	Complete	No occupation/ unemployed	0	0	0	0	1	0	0	0		Yes	Yes	10	Through the roof	No
2022-11-14 17:24:48	2022-11-15 08:03:17		Yes	Bundibugyo	TE	2022-11-15	Bundibugyo	B054	Burondo	0.8552117 30.1741406 676.0 4.2	0.855212	30.1741	676	4.2		Male	56	Anglican		Cohabitating/ Married	Bamba-Babwisi	3	1	Yes	Yes	5	10	Never attended school	Rural	< 15,000	Permanent	Cemented	With ceiling	Complete	Crop production	1	0	0	0	0	0	0	0		Yes	Yes	10	Through the roof	No
2022-11-14 17:49:08	2022-11-15 08:13:15		Yes	Bundibugyo	BW	2022-11-15	Bundibugyo	N075	Ntandi	0.8037388 30.1403458 0.0 2900.0	0.803739	30.1403	0	2900		Male	63	Seventh-day Adventist		Cohabitating/ Married	Batwa	6	1	Yes	Yes	12	10	Primary school	Urban	15,001 – 40,000	Permanent	Cemented	With ceiling	Complete	Crop production	1	0	0	0	0	0	0	0		Yes	Yes	10	Through the ventilator	Yes
2022-11-14 18:02:57	2022-11-15 08:24:04		Yes	Bundibugyo	TE	2022-11-15	Bundibugyo	B046	Burondo	0.8642648 30.1846405 1053.6 4.6	0.864265	30.1846	1053.6	4.6		Male	65	Anglican		Cohabitating/ Married	Bamba-Babwisi	3	1	Yes	Yes	1	2	Never attended school	Rural	15,001 – 40,000	Semi-permanent	Dusty	Without ceiling	Complete	Hunting	0	1	0	0	0	0	0	0		Yes	Yes	2	Through the roof	No
2022-11-14 18:58:15	2022-11-15 08:34:28		Yes	Bundibugyo	MSA	2022-11-15	Bundibugyo	N033.	Ntandi	0.7970365 30.139624 0.0 3299.999	0.797037	30.1396	0	3300		Male	65	Anglican		Cohabitating/ Married	Bamba-Babwisi	3	1	Yes	Yes	5	10	Primary school	Urban	15,001 – 40,000	Temporary	Dusty	Without ceiling	Complete	Crop production	1	0	0	0	0	0	0	0		Yes	Yes	10	Through the roof	No
2022-11-15 01:07:34	2022-11-15 08:47:56		Yes	Bundibugyo	MS	2022-11-15	Bundibugyo	B071	Burondo	0.8670666 30.1733646 645.3 4.82	0.867067	30.1734	645.3	4.82		Female	67	Roman catholic		Single	Bamba-Babwisi	2	1	Yes	Yes	5	50	Primary school	Rural	40,001 – 70,000	Permanent	Cemented	With ceiling	Complete	Market (food and animal trade)	0	0	0	0	0	1	0	0		Yes	No			Yes
2022-11-15 07:28:51	2022-11-15 09:09:41		Yes	Bundibugyo	TE	2022-11-15	Bundibugyo	B052	Burondo	0.863473 30.1830105 925.0 4.94	0.863473	30.183	925	4.94		Male	74	Anglican		Cohabitating/ Married	Bamba-Babwisi	3	1	Yes	Yes	5	10	Never attended school	Rural	15,001 – 40,000	Permanent	Cemented	With ceiling	Complete	Crop production	1	0	0	0	0	0	0	0		Yes	Yes	10	Through the roof	No
2022-11-15 07:39:46	2022-11-15 09:10:34		Yes	Bundibugyo	MSA	2022-11-15	Bundibugyo	N021	Ntandi	0.7821138 30.1380067 824.298 4.998	0.782114	30.138	824.298	4.998		Male	26	Muslim		Divorced/ Separated/ Widowed	Bamba-Babwisi	1	0	Yes	Yes	4	5	Primary school	Urban	< 15,000	Semi-permanent	Dusty	Without ceiling	Complete	Crop production	1	0	0	0	0	0	0	0		Yes	Yes	5	Through the roof	No
2022-11-15 07:52:49	2022-11-15 09:20:38		Yes	Bundibugyo	MSA	2022-11-15	Bundibugyo	N036	Ntandi	0.802173 30.1425111 0.0 2200.0	0.802173	30.1425	0	2200		Male	26	Anglican		Cohabitating/ Married	Bamba-Babwisi	1	0	Yes	Yes	5	10	Never attended school	Urban	15,001 – 40,000	Temporary	Dusty	Without ceiling	Complete	Hunting	0	1	0	0	0	0	0	0		Yes	Yes	10	Through the roof	No
2022-11-15 08:04:05	2022-11-15 09:32:43		Yes	Bundibugyo	KH	2022-11-15	Bundibugyo	N002	Ntandi	0.674659 30.0737025 1374.725 3.9	0.674659	30.0737	1374.72	3.9		Male	27	Roman catholic		Single	Bamba-Babwisi	2	0	Yes	Yes	1	50	Tertiary level	Urban	> 70,001	Permanent	Cemented	With ceiling	Complete	Government officer or employee of government offices	0	0	0	1	0	0	0	0		Yes	Yes	50	Through the roof	Yes
2022-11-15 08:13:41	2022-11-15 09:33:40		Yes	Bundibugyo	BW	2022-11-15	Bundibugyo	N0114	Ntandi	0.8043229 30.1410423 908.433 3.9	0.804323	30.141	908.433	3.9		Male	27	Anglican		Single	Bamba-Babwisi	1	0	No	No	0		Secondary school	Urban	40,001 – 70,000	Semi-permanent	Dusty	Without ceiling	Complete	Student	0	0	0	0	0	0	0	1	0	Yes	Yes	5	Through the roof	No
2022-11-15 08:24:39	2022-11-15 09:52:59		Yes	Bundibugyo	KH	2022-11-15	Bundibugyo	27	Harugale	0.7049106 30.0518987 0.0 4099.999	0.704911	30.0519	0	4100		Male	28	Roman catholic		Single	Bamba-Babwisi	1	0	Yes	No	0		Never attended school	Rural		Permanent	Cemented	With ceiling	Complete	No occupation/ unemployed	0	0	0	0	1	0	0	0		Yes	Yes	50	Through the window	Yes
2022-11-15 08:36:13	2022-11-15 10:07:47		Yes	Bundibugyo	MSA	2022-11-15	Bundibugyo	N023	Ntandi	0.7845687 30.1363415 817.178 4.581	0.784569	30.1363	817.178	4.581		Male	28	Muslim		Divorced/ Separated/ Widowed	Bamba-Babwisi	2	0	Yes	Yes	4	5	Never attended school	Urban	< 15,000	Semi-permanent	Dusty	Without ceiling	Complete	Hunting	0	1	0	0	0	0	0	0		Yes	Yes	5	Through the roof	No
2022-11-15 08:50:41	2022-11-15 10:16:51		Yes	Bundibugyo	BW	2022-11-15	Bundibugyo	N0103	Ntandi	0.805799 30.1404366 714.724 3.9	0.805799	30.1404	714.724	3.9		Male	29	Anglican		Single	Bakonjo	1	0	Yes	Yes	10	5	Never attended school	Urban	< 15,000	Semi-permanent	Dusty	Without ceiling	Complete	Hunting	0	1	0	0	0	0	0	0		No	No			No
2022-11-15 08:55:15	2022-11-15 10:34:34		Yes	Bundibugyo	BW	2022-11-15	Bundibugyo	N0115	Ntandi	0.8005089 30.1402317 705.483 3.9	0.800509	30.1402	705.483	3.9		Male	30	Anglican		Divorced/ Separated/ Widowed	Bamba-Babwisi	1	0	Yes	Yes	12	5	Primary school	Urban	15,001 – 40,000	Semi-permanent	Dusty	Without ceiling	Complete	Hunting	0	1	0	0	0	0	0	0		No	No			No
2022-11-15 09:10:55	2022-11-15 10:51:33		Yes	Bundibugyo	BW	2022-11-15	Bundibugyo	N0106	Ntandi	0.8047322 30.140514 797.797 3.9	0.804732	30.1405	797.797	3.9		Male	36	Anglican		Single	Bakonjo	1	0	Yes	Yes	10	5	Secondary school	Urban	< 15,000	Semi-permanent	Dusty	Without ceiling	Complete	Student	0	0	0	0	0	0	0	1	0	Yes	Yes	5	Through the roof	No
2022-11-15 09:21:20	2022-11-15 11:01:21		Yes	Bundibugyo	MSA	2022-11-15	Bundibugyo	N041	Ntandi	0.7970365 30.139624 0.0 3299.999	0.797037	30.1396	0	3300		Male	36	Anglican		Single	Bakonjo	1	0	Yes	Yes	5	10	Never attended school	Urban	< 15,000	Temporary	Dusty	Without ceiling	Complete	No occupation/ unemployed	0	0	0	0	1	0	0	0		Yes	Yes	10	Through the roof	No
2022-11-15 09:24:01	2022-11-15 11:11:12		Yes	Bundibugyo	MSA	2022-11-15	Bundibugyo	N043	Ntandi	0.8034631 30.1425111 0.0 2500.0	0.803463	30.1425	0	2500		Female	38	Anglican		Cohabitating/ Married	Bakonjo	3	0	Yes	Yes	5	10	Never attended school	Urban	15,001 – 40,000	Temporary	Dusty	Without ceiling	Complete	No occupation/ unemployed	0	0	0	0	1	0	0	0		Yes	Yes	10	Through the roof	No
2022-11-15 09:42:35	2022-11-15 11:16:17		Yes	Bundibugyo	BW	2022-11-15	Bundibugyo	N0112	Ntandi	0.8039937 30.1412202 754.439 3.9	0.803994	30.1412	754.439	3.9		Female	39	Anglican		Single	Bakonjo	1	0	Yes	Yes	10	5	Never attended school	Urban	< 15,000	Semi-permanent	Dusty	Without ceiling	Complete	Hunting	0	1	0	0	0	0	0	0		Yes	Yes	5	Through the roof	No
2022-11-15 09:53:30	2022-11-15 11:20:56		Yes	Bundibugyo	BW	2022-11-15	Bundibugyo	N0110	Ntandi	0.7980874 30.1053349 0.0 3000.0	0.798087	30.1053	0	3000		Male	43	Anglican		Single	Bamba-Babwisi	1	0	Yes	Yes	2	5	Never attended school	Urban	< 15,000	Semi-permanent	Dusty	Without ceiling	Incomplete	Hunting	0	1	0	0	0	0	0	0		Yes	Yes	5	Through the roof	No
2022-11-15 10:08:29	2022-11-15 11:25:55		Yes	Bundibugyo	MS	2022-11-15	Bundibugyo	072	Burondo	0.8669037 30.1733181 654.6 4.633	0.866904	30.1733	654.6	4.633		Male	44	Roman catholic		Cohabitating/ Married	Bamba-Babwisi	1	0	Yes	Yes	6	50	Never attended school	Rural	40,001 – 70,000	Permanent	Cemented	With ceiling	Complete	Market (food and animal trade)	0	0	0	0	0	1	0	0		Yes	No			Yes
2022-11-15 10:23:46	2022-11-15 11:31:40		Yes	Bundibugyo	BW	2022-11-15	Bundibugyo	N0120	Ntandi	0.8039244 30.1408682 697.256 3.9	0.803924	30.1409	697.256	3.9		Male	44	Anglican		Single	Bakonjo	1	0	Yes	Yes	12	5	Secondary school	Urban	< 15,000	Semi-permanent	Dusty	Without ceiling	Complete	Student	0	0	0	0	0	0	0	1	0	No	No			No
2022-11-15 10:36:22	2022-11-15 11:44:47		Yes	Bundibugyo	MSA	2022-11-15	Bundibugyo	N20	Ntandi	0.7821948 30.1380294 827.792 4.754	0.782195	30.138	827.792	4.754		Female	46	Muslim		Cohabitating/ Married	Bamba-Babwisi	6	0	Yes	Yes	4	5	Secondary school	Urban	15,001 – 40,000	Semi-permanent	Dusty	Without ceiling	Complete	Crop production	1	0	0	0	0	0	0	0		Yes	Yes	5	Through the roof	No
2022-11-15 10:53:14	2022-11-15 12:16:14		Yes	Bundibugyo	MC	2022-11-15	Bundibugyo	H0103	Harugale	0.6674097 30.002054 0.0 3799.999	0.66741	30.0021	0	3800		Male	52	Anglican		Cohabitating/ Married	Bakonjo	2	0	Yes	Yes	5	10	Primary school	Rural	> 70,001	Temporary	Dusty	Without ceiling	Incomplete	Hunting	0	1	0	0	0	0	0	0		Yes	Yes	10	Through the roof	No
2022-11-15 11:04:11	2022-11-15 13:13:03		Yes	Bundibugyo	MS	2022-11-15	Bundibugyo	B0123	Burondo	0.8550957 30.1745462 682.5 4.774	0.855096	30.1745	682.5	4.774		Female	53	Pentecostal		Single	Bamba-Babwisi	1	0	Yes	No	0		Never attended school	Rural	15,001 – 40,000	Permanent	Tiled	With ceiling	Complete	Crop production	1	0	0	0	0	0	0	0		No	No			No
2022-11-15 11:11:22	2022-11-15 13:30:21		Yes	Bundibugyo	MC	2022-11-15	Bundibugyo	H091	Harugale	0.6832873 30.0515376 0.0 4699.999	0.683287	30.0515	0	4700		Female	54	Anglican		Single	Batwa	1	0	Yes	Yes	6	50	Primary school	Rural	40,001 – 70,000	Semi-permanent	Dusty	Without ceiling	Complete	Crop production	1	0	0	0	0	0	0	0		Yes	Yes	50	Through the roof	No
2022-11-15 11:12:11	2022-11-15 13:37:24		Yes	Bundibugyo	BW	2022-11-15	Bundibugyo	N117	Ntandi	0.8015573 30.1407562 707.16 3.9	0.801557	30.1408	707.16	3.9		Male	56	Anglican		Cohabitating/ Married	Bamba-Babwisi	1	0	Yes	No	0		Secondary school	Urban	40,001 – 70,000	Semi-permanent	Dusty	Without ceiling	Complete	Government officer or employee of government offices	0	0	0	1	0	0	0	0		No	No			No
2022-11-15 11:16:49	2022-11-15 13:45:19		Yes	Bundibugyo	MC	2022-11-15	Bundibugyo	H073	Harugale	0.6712823 30.0627324 1147.6177635602185 11.0	0.671282	30.0627	1147.62	11		Male	56	Seventh-day Adventist		Cohabitating/ Married	Bamba-Babwisi	3	0	Yes	Yes	2	15	Secondary school	Rural	> 70,001	Semi-permanent	Dusty	Without ceiling	Complete	Crop production	1	0	0	0	0	0	0	0		Yes	Yes	15	Through the roof	No
2022-11-15 11:20:09	2022-11-15 13:57:28		Yes	Bundibugyo	BW	2022-11-15	Bundibugyo	N0124	Ntandi	0.7799936 30.0768142 0.0 3799.999	0.779994	30.0768	0	3800		Male	56	Anglican		Single	Bamba-Babwisi	1	0	Yes	Yes	2	5	Secondary school	Urban	15,001 – 40,000	Semi-permanent	Dusty	Without ceiling	Incomplete	Student	0	0	0	0	0	0	0	1	0	Yes	Yes	5	Through the roof	No
2022-11-15 11:21:04	2022-11-15 14:04:57		Yes	Bundibugyo	MC	2022-11-15	Bundibugyo	H0105	Harugale	0.6786747 30.0486485 0.0 4599.999	0.678675	30.0486	0	4600		Male	62	Anglican		Single	Bamba-Babwisi	2	0	Yes	Yes	5	10	Primary school	Rural	< 15,000	Temporary	Dusty	Without ceiling	Complete	Hunting	0	1	0	0	0	0	0	0		Yes	Yes	10	Through the roof	No
2022-11-15 11:33:36	2022-11-15 14:18:36		Yes	Bundibugyo	MSA	2022-11-15	Bundibugyo	N019	Ntandi	0.7821503 30.1380297 818.708 4.988	0.78215	30.138	818.708	4.988		Male	65	Muslim		Cohabitating/ Married	Bamba-Babwisi	2	0	Yes	Yes	4	5	Secondary school	Urban	15,001 – 40,000	Semi-permanent	Dusty	Without ceiling	Complete	Crop production	1	0	0	0	0	0	0	0		Yes	Yes	5	Through the roof	No
2022-11-15 15:03:04	2022-11-15 15:11:00		Yes	Bundibugyo	BW	2022-11-15	Bundibugyo	N098	Ntandi	0.7975349 30.1417893 0.0 2700.0	0.797535	30.1418	0	2700		Female	65	Anglican		Single	Batwa	1	0	Yes	No	0		Primary school	Urban	15,001 – 40,000	Semi-permanent	Dusty	Without ceiling	Complete	Market (food and animal trade)	0	0	0	0	0	1	0	0		No	No			No
2022-11-15 15:11:16	2022-11-15 15:18:54		Yes	Bundibugyo	KH	2022-11-15	Bundibugyo	H64	Harugale	0.8635599 30.1827069 921.3000000000001 4.916	0.86356	30.1827	921.3	4.916		Female	65	Pentecostal		Single	Bamba-Babwisi	1	0	No	No	0		Never attended school	Rural	< 15,000	Permanent	Cemented	Without ceiling	Incomplete	No occupation/ unemployed	0	0	0	0	1	0	0	0		No	No			No
2022-11-15 15:19:01	2022-11-15 15:36:14		Yes	Bundibugyo	BW	2022-11-15	Bundibugyo	N0118	Ntandi	0.8039035 30.1409998 653.569 3.9	0.803903	30.141	653.569	3.9		Male	67	Anglican		Single	Bakonjo	1	0	Yes	No	0		Secondary school	Urban	< 15,000	Semi-permanent	Dusty	Without ceiling	Complete	Student	0	0	0	0	0	0	0	1	0	No	No			No
2022-11-15 15:36:23	2022-11-15 15:48:19		Yes	Bundibugyo	KH	2022-11-15	Bundibugyo	H49	Harugale	0.6785733 30.0634543 0.0 2299.999	0.678573	30.0635	0	2300		Male	32	Pentecostal		Single	Bamba-Babwisi	1		Yes	Yes	5	3	Secondary school	Rural		Permanent	Cemented	Without ceiling	Incomplete	Student	0	0	0	0	0	0	0	1	0	Yes	Yes	10	Through the window	Yes
2022-11-15 15:48:47	2022-11-15 15:59:29		Yes	Bundibugyo	KH	2022-11-15	Bundibugyo	H58	Harugale	0.6766805 30.0680484 1139.656 4.862	0.676681	30.068	1139.66	4.862		Male	43	Pentecostal		Single	Bamba-Babwisi	1		Yes	Yes	5	3	Never attended school	Rural	< 15,000	Permanent	Cemented	Without ceiling	Incomplete	No occupation/ unemployed	0	0	0	0	1	0	0	0		Yes	Yes	3	Through the window	Yes
2022-11-15 16:00:41	2022-11-15 16:11:19		Yes	Bundibugyo	MC	2022-11-15	Bundibugyo	H078	Harugale	0.6710443 30.0581805 1034.0 43.0	0.671044	30.0582	1034	43			54	Seventh-day Adventist			Bamba-Babwisi			Yes	Yes	3	15		Rural	40,001 – 70,000	Semi-permanent	Dusty	Without ceiling	Complete	Crop production	1	0	0	0	0	0	0	0		Yes	Yes	15	Through the roof	No
2022-11-15 16:11:49	2022-11-15 16:25:17		Yes	Bundibugyo	KH	2022-11-15	Bundibugyo	H62	Harugale	0.6785733 30.0634543 0.0 2299.999	0.678573	30.0635	0	2300		Female	62	Pentecostal		Single	Bamba-Babwisi	1		Yes	No	0		Never attended school	Rural		Permanent	Cemented	Without ceiling	Incomplete	No occupation/ unemployed	0	0	0	0	1	0	0	0		No	No			No
2022-11-15 16:26:34	2022-11-15 16:36:11		Yes	Bundibugyo	KH	2022-11-15	Bundibugyo	H63	Harugale	0.6785733 30.0634543 0.0 2299.999	0.678573	30.0635	0	2300		Female	63	Pentecostal		Single	Bamba-Babwisi	1		No	No	0		Primary school	Rural	< 15,000	Permanent	Cemented	Without ceiling	Incomplete	No occupation/ unemployed	0	0	0	0	1	0	0	0		No	No			No
[truncated: 82 more columns]

## Sheet: Pivot table
Row Labels	Count of A1 Sex of the household head (Observe)
Female	158			0.328488	Female	32.85(158)
Male	186			0.296512	Male	29.65(158)
Grand Total	344			0.375	Grand Total	37.50(158)
Row Labels	Count of 6. Sub County
Burondo	0.328488
Harugale	0.296512
Ntandi	0.375
Grand Total	1

## Sheet: Cleaner data set
2 Interviewer’s code (Name)	6. Sub County	A1 Sex of the household head (Observe)	A2 Age of the household head	A3 Religion of the household head	A4 Current marital status	A5 Tribe/Ethnicity	0	A7 How many children are in this household?	A8 How long have you lived in this area? (More than 1 year)	A9 Do you have bats in your household?/ Have you interfaced with bats in your household?	A10 If yes, how long have you lived with bats?	A11 Could you approximate the number of bats in your household?	A12 What is the highest qualification that you have obtained?	A13 Residential status	A14 Could you please estimate your household income per month (Ugx)?	A15 Type of building structure	A16 Floor type	A17 Roofing	A18 Status of house	A19 Household livelihood	B1 Have you ever had bats in your household?	B2 Do you have bats in your household now? (they could be in the ceiling or wall cracks)	B3 On average, what would you estimate the number of bats is in your household?	B4 How do bats get into your house?	B5 Do you see bats on trees within your compound?	B6 What type of trees within your compound do bats roost on?	B7 If fruit tree(s), which type of trees are these? (Tick all that apply)	B8 Do you feel disturbed by the presence of bats in your household?	B9 What disturbance do these bats cause? (Tick all that apply)	B10 Why aren’t you bothered by the presence of bats in your household? (Tick all that apply)	B11 Are there bats at your farm?	B12 Do members in your household hunt bats?	B13 Why does your household specifically hunt bats? (Tick all that apply)	B14 Are you comfortable living with bats in the house?	B15 Have you in the past tried any measures to keep bats out of the house?	B16 What measures have you used to keep bats out of the house? (Tick all that apply)	B17 Have these measures been successful?	B18 Do children touch and or play with bats?	B19 Do you feel it is safe for children to be around bats?	B20 Do you cover your water?	B21 How do you store your cooked food?	B22 Do you have a storage room for harvested food stuff?	B23 Do you worry of bat fecal and urine contamination of your harvested food stuff?	B24 Have you or your household members found a bat faeces in your household?	B25 If yes, where did you get the fecal matter?	B26 Where else do you interact with bats? (Tick all that apply)	B27 Talking about cave activities, what specific activities take place in such places?	B28 Who commonly visit caves?	B29 Have you seen bats at any of the school in this community?
MC	Harugale	Male	33	Roman catholic	Cohabitating/ Married	Bamba-Babwisi	18	15	Yes	Yes	3	50	Undergraduate	Rural	> 70,001	Temporary	Cemented	Without ceiling	Complete	Government officer or employee of government offices	Yes	No			Yes	Fruit trees	Mango	Yes	Fear of disease spread					No	Yes	Plugging up holes	Partially	Yes	No	Yes	Refrigerated	Yes	Yes	Yes	Water	Places of worship	Hunt bats for food	Men	Yes
MC	Harugale	Male	43	Anglican	Cohabitating/ Married	Batwa	16	12	Yes	Yes	6	50	Primary school	Rural	40,001 – 70,000	Semi-permanent	Dusty	Without ceiling	Complete	Crop production	Yes	Yes	50	Through the roof	No			No		Bats are a source of proteins	Yes			Yes				Yes	Yes	No	Covered in containers/ saucepans	No	Yes	Yes	Clothes	Places of worship	Hunt bats for medicine	Men	Yes
MS	Burondo	Male	29	Muslim	Cohabitating/ Married	Bamba-Babwisi	13	11	Yes	Yes	1	2	Primary school	Rural	40,001 – 70,000	Semi-permanent	Dusty	Without ceiling	Complete	Market (food and animal trade)	No	No			No									No	Yes	Plugging up holes	Partially	Yes	No	No	Covered in containers/ saucepans	No	Yes			Schools	Collection of bat guano for farm use	Men	Yes
MSA	Ntandi	Female	65	Anglican	Cohabitating/ Married	Bamba-Babwisi		11	Yes	Yes	5	10	Primary school	Urban	40,001 – 70,000	Permanent	Cemented	With ceiling	Complete	No occupation/ unemployed	Yes	Yes	10	Through the roof	No			Yes	Bat smell					No	Yes	Plugging up holes	Yes	No	No	No	Covered in containers/ saucepans	No	No	Yes	Food	Places of worship	Hunt bats for medicine	Men	Yes
MSA	Ntandi	Female	29	Anglican	Cohabitating/ Married	Bamba-Babwisi	12	10	Yes	Yes	5	10	Never attended school	Urban	40,001 – 70,000	Permanent	Cemented	With ceiling	Complete	No occupation/ unemployed	Yes	Yes	10	Through the roof	No			Yes	Bat smell					No	Yes	Plugging up holes	Yes	No	No	No	Covered in containers/ saucepans	No	Yes	Yes	Food	Places of worship	Hunt bats for medicine	Men	Yes
MC	Harugale	Female	31	Roman catholic	Divorced/ Separated/ Widowed	Bamba-Babwisi	15	10	Yes	Yes	3	50	Secondary school	Rural	> 70,001	Permanent	Cemented	With ceiling	Complete	Crop production	Yes	No			Yes	Fruit trees	Mango	Yes	Extra cleaning		Yes			No	Yes	Using barrier materials like thorns	Partially	Yes	No	Yes	Refrigerated	Yes	Yes	Yes	Utensils	Places of worship	Collection of bat guano for farm use	Men	Yes
KH	Harugale	Male	29	Seventh-day Adventist	Cohabitating/ Married	Bamba-Babwisi	13	9	No	Yes	1	5	Secondary school	Rural	< 15,000	Semi-permanent	Dusty	Without ceiling	Incomplete	Government officer or employee of government offices	Yes	No			Yes	All others		Yes	Bats Excreta					No	Yes	Plugging up holes	Partially	Yes	No	No	Covered in containers/ saucepans	No	Yes	No		Places of worship	Recreational	Boys	Yes
MC	Harugale	Male	32	Anglican	Cohabitating/ Married	Batooro	13	9	Yes	Yes	6	50	Primary school	Rural	> 70,001	Semi-permanent	Dusty	Without ceiling	Complete	Crop production	Yes	Yes	50	Through the roof	No			No		Bats are a source of proteins	Yes			Yes				Yes	Yes	No	Covered in containers/ saucepans	No	Yes	Yes	Clothes	Places of worship	Hunt bats for medicine	Men	Yes
MSA	Ntandi	Male	37	Anglican	Divorced/ Separated/ Widowed	Bakonjo	10	9	Yes	Yes	5	10	Never attended school	Urban	15,001 – 40,000	Temporary	Dusty	Without ceiling	Complete	No occupation/ unemployed	Yes	Yes	10	Through the roof	No			Yes	Fear of disease spread					No	Yes	Plugging up holes	Yes	No	No	No	Covered in containers/ saucepans	No	Yes	Yes	Food	Places of worship	Hunt bats for medicine	Men	Yes
TE	Burondo	Male	74	Roman catholic	Cohabitating/ Married	Bamba-Babwisi	13	9	Yes	Yes	3	50	Primary school	Rural	15,001 – 40,000	Permanent	Cemented	With ceiling	Complete	Crop production	Yes	No			Yes	Fruit trees	Mango	Yes	Bat smell		Yes			No	Yes	Using barrier materials like thorns	Partially	Yes	No	No	Open containers/ saucepans	Yes	Yes	Yes	Water	National Park during cave activities	Hunt bats for food	Women	Yes
MC	Harugale	Male	23	Pentecostal	Cohabitating/ Married	Bamba-Babwisi	11	8	Yes	Yes	5	10	Secondary school	Rural	> 70,001	Semi-permanent	Cemented	Without ceiling	Complete	Crop production	Yes	Yes	10	Through the roof	Yes	All others		Yes	Bat smell		No			No	No	Lights in the ceiling	Partially	No	No	No	Covered in containers/ saucepans	No	No	Yes	Water	Places of worship	Hunt bats for medicine	Boys	Yes
MS	Burondo	Male	25	Pentecostal	Cohabitating/ Married	Bamba-Babwisi	10	8	Yes	Yes	3	1	Secondary school	Rural	40,001 – 70,000	Permanent	Tiled	With ceiling	Complete	Crop production	No	No			No									No	No	Plugging up holes	Yes	Yes	No	Yes	Covered in containers/ saucepans	Yes	No			National Park during firewood collection	Hunt bats for medicine	Boys	Yes
TE	Burondo	Male	29	Anglican	Cohabitating/ Married	Bamba-Babwisi	14	8	Yes	Yes	1	2	Primary school	Rural	15,001 – 40,000	Semi-permanent	Dusty	Without ceiling	Complete	Crop production	Yes	Yes	2	Through the roof	No			No		Bats are used for medicine	Yes			Yes				Yes	Yes	No	Covered in containers/ saucepans	No	Yes	Yes	Clothes	Schools	Collection of bat guano for farm use	Men	Yes
MS	Burondo	Female	32	Seventh-day Adventist	Cohabitating/ Married	Bamba-Babwisi	10	8	Yes	No	0		Primary school	Rural	15,001 – 40,000	Semi-permanent	Dusty	Without ceiling	Complete	Market (food and animal trade)	No	No			No									No	Yes	Plugging up holes	Partially			No	Covered in containers/ saucepans	No	Yes			Places of worship	Hunt bats for medicine	Boys	Yes
MSA	Ntandi	Female	23	Anglican	Cohabitating/ Married	Bakonjo	10	7	Yes	Yes	5	10	Never attended school	Urban	15,001 – 40,000	Semi-permanent	Cemented	Without ceiling	Complete	No occupation/ unemployed	Yes	Yes	10	Through the roof	No			Yes	Fear of disease spread					No	Yes	Plugging up holes	Yes	No	No	No	Covered in containers/ saucepans	No	Yes	Yes	Food	Places of worship	Hunt bats for medicine	Men	Yes
MC	Harugale	Male	27	Anglican	Cohabitating/ Married	Bakonjo	13	7	Yes	Yes	2	10	Secondary school	Rural	> 70,001	Semi-permanent	Cemented	Without ceiling	Incomplete	Self employed	Yes	Yes	10	Through the roof	No			Yes	Fear of disease spread					No	Yes	Plugging up holes	Yes	No	No	No	Covered in containers/ saucepans	No	Yes	Yes	Food	Places of worship	Hunt bats for medicine	Men	Yes
MC	Harugale	Female	29	Seventh-day Adventist	Cohabitating/ Married	Bamba-Babwisi	11	7	Yes	Yes	3	15	Primary school	Rural	> 70,001	Semi-permanent	Dusty	Without ceiling	Complete	Crop production	Yes	Yes	15	Through the roof	No			Yes	Fear of disease spread		Yes			No	Yes	Plugging up holes	Partially	Yes	No	No	Covered in containers/ saucepans	No	Yes	No		Schools	Hunt bats for medicine	Men	No
MSA	Ntandi	Male	38	Muslim	Cohabitating/ Married	Bamba-Babwisi	21	7	Yes	Yes	4	5	Never attended school	Urban	15,001 – 40,000	Semi-permanent	Dusty	Without ceiling	Complete	Crop production	No	No			No									No	Yes	Plugging up holes	Partially	Yes	No	No	Covered in containers/ saucepans	No	Yes			Schools	Collection of bat guano for farm use	Men	No
MC	Harugale	Female	41	Anglican	Cohabitating/ Married	Batooro	11	7	Yes	Yes	6	2	Primary school	Rural	> 70,001	Semi-permanent	Dusty	Without ceiling	Complete	Market (food and animal trade)	Yes	Yes	2	Through the roof	No			No		Bats are a source of proteins				Yes				Yes	Yes	No	Covered in containers/ saucepans	No	Yes	Yes	Clothes	Places of worship	Hunt bats for medicine	Men	Yes
MC	Harugale	Female	43	Seventh-day Adventist	Cohabitating/ Married	Bamba-Babwisi	9	7	Yes	No	0		Primary school	Rural	> 70,001	Semi-permanent	Dusty	Without ceiling	Complete	Crop production	Yes	Yes	15	Through the roof	No			Yes	Fear of disease spread		Yes			No	Yes	Plugging up holes	Partially			No	Covered in containers/ saucepans	No	Yes	No		Schools	Hunt bats for medicine	Men	No
KH	Harugale	Male	43	Pentecostal	Cohabitating/ Married	Bamba-Babwisi	9	7	Yes	Yes	5	10	Undergraduate	Rural	> 70,001	Semi-permanent	Cemented	Without ceiling	Complete	Government officer or employee of government offices	Yes	Yes	10	Through the door	Yes	All others		Yes	Bat smell					No	No	Lights in the ceiling	Partially	No	No	No	Covered in containers/ saucepans	No	No	Yes	Water	Places of worship	Hunt bats for medicine	Boys	Yes
MC	Harugale	Male	44	Seventh-day Adventist	Cohabitating/ Married	Bamba-Babwisi	9	7	Yes	Yes	2	15	Secondary school	Rural	> 70,001	Semi-permanent	Dusty	Without ceiling	Complete	Crop production	Yes	Yes	15	Through the roof	No			Yes	Fear of disease spread		Yes			No	Yes	Plugging up holes	Partially	Yes	No	No	Covered in containers/ saucepans	No	Yes	No		Schools	Hunt bats for medicine	Men	No
MS	Burondo	Female	51	Seventh-day Adventist	Cohabitating/ Married	Bamba-Babwisi	9	7	Yes	No	0		Primary school	Rural	15,001 – 40,000	Semi-permanent	Dusty	Without ceiling	Complete	Crop production	No	No			No									No	Yes	Plugging up holes	Partially			No	Covered in containers/ saucepans	No	Yes			Places of worship	Hunt bats for medicine	Boys	Yes
MS	Burondo	Female	52	Seventh-day Adventist	Cohabitating/ Married	Bamba-Babwisi	9	7	Yes	No	0		Primary school	Rural	40,001 – 70,000	Semi-permanent	Dusty	Without ceiling	Complete	Crop production	No	No			No				Fear of disease spread					No	Yes	Plugging up holes	Partially			No	Covered in containers/ saucepans	No	Yes			Places of worship	Hunt bats for medicine	Boys	Yes
MS	Burondo	Male	65	Pentecostal	Cohabitating/ Married	Bamba-Babwisi	9	7	Yes	Yes	3	1	Primary school	Rural	15,001 – 40,000	Permanent	Tiled	With ceiling	Complete	Crop production	Yes	Yes	1	Through the window	Yes	All others		Yes	Bat smell		Yes			No	No	Plugging up holes	Yes	Yes	No	Yes	Covered in containers/ saucepans	Yes	No	No		National Park during firewood collection	Hunt bats for medicine	Men	No
MS	Burondo	Female	24	Pentecostal	Cohabitating/ Married	Bamba-Babwisi	9	6	Yes	No	0		Primary school	Rural	40,001 – 70,000	Permanent	Tiled	With ceiling	Complete	Crop production	No	No			No									No	No	Plugging up holes	Yes			Yes	Covered in containers/ saucepans	Yes	No			National Park during firewood collection	Hunt bats for medicine	Boys	Yes
MS	Burondo	Male	26	Anglican	Cohabitating/ Married	Bamba-Babwisi	9	6	Yes	No	0		Primary school	Rural	15,001 – 40,000	Permanent	Cemented	With ceiling	Complete	Crop production	No	No			No									No	No	Plugging up holes	Never			No	Covered in containers/ saucepans	No	No			Places of worship	Hunt bats for medicine	Men	Yes
MC	Harugale	Male	30	Roman catholic	Cohabitating/ Married	Bamba-Babwisi	8	6	Yes	Yes	2	50	Vocational school	Rural	> 70,001	Semi-permanent	Cemented	Without ceiling	Complete	Crop production	Yes	No		Through the ventilator	Yes	Fruit trees	Mango	Yes	Noise		Yes			No	Yes	Lights in the ceiling	Never	Yes	No	Yes	Refrigerated	Yes	Yes	Yes	Clothes	Places of worship	Recreational	Men	Yes
MC	Harugale	Male	30	Seventh-day Adventist	Cohabitating/ Married	Bamba-Babwisi	9	6	Yes	Yes	2	15	Secondary school	Rural	> 70,001	Semi-permanent	Dusty	Without ceiling	Complete	Crop production	No	No			No									No	Yes	Plugging up holes	Partially	Yes	No	No	Covered in containers/ saucepans	No	Yes			Schools	Hunt bats for medicine	Women	No
MC	Harugale	Male	31	Seventh-day Adventist	Cohabitating/ Married	Bamba-Babwisi	12	6	Yes	Yes	2	15	Secondary school	Rural	> 70,001	Semi-permanent	Dusty	Without ceiling	Complete	Crop production	Yes	Yes	15	Through the roof	No			Yes	Fear of disease spread		Yes			No	Yes	Plugging up holes	Partially	Yes	No	No	Covered in containers/ saucepans	No	Yes	No		Schools	Hunt bats for medicine	Women	No
BW	Ntandi	Male	32	Seventh-day Adventist	Cohabitating/ Married	Bamba-Babwisi	8	6	Yes	Yes	3	10	Secondary school	Urban	15,001 – 40,000	Permanent	Cemented	With ceiling	Complete	Crop production	No	No			No									No	Yes	Planting of repelling plants around the house	Partially	Yes	No	No	Open containers/ saucepans	Yes	Yes			National Park during collection of herbs	Hunt bats for food	Boys	Yes
MS	Burondo	Male	32	Seventh-day Adventist	Cohabitating/ Married	Bamba-Babwisi	8	6	Yes	No	0		Primary school	Rural	15,001 – 40,000	Semi-permanent	Dusty	Without ceiling	Complete	Crop production	No	No			No									No	Yes	Plugging up holes	Partially			No	Covered in containers/ saucepans	No	Yes			Places of worship	Hunt bats for medicine	Boys	Yes
MS	Burondo	Female	32	Pentecostal	Cohabitating/ Married	Bamba-Babwisi	8	6	Yes	No	0		Primary school	Rural	15,001 – 40,000	Permanent	Tiled	With ceiling	Complete	Crop production	Yes	Yes	1	Through the window	Yes	All others		Yes	Bat smell		Yes			No	No	Plugging up holes	Yes			Yes	Covered in containers/ saucepans	Yes	No	No		National Park during firewood collection	Hunt bats for medicine	Men	Yes
BW	Ntandi	Female	33	Seventh-day Adventist	Cohabitating/ Married	Bamba-Babwisi	13	6	Yes	Yes	5	5	Primary school	Urban	40,001 – 70,000	Semi-permanent	Cemented	Without ceiling	Incomplete	Crop production	Yes	No			Yes	Fruit trees	Pawpaw	Yes	Bats Excreta		Yes			No	Yes	Plugging up holes	Partially	Yes	No	No	Covered in containers/ saucepans	No	Yes	Yes	Clothes	Places of worship	Recreational	Boys	Yes
MSA	Ntandi	Male	34	Muslim	Cohabitating/ Married	Bamba-Babwisi	15	6	Yes	Yes	4	5	Never attended school	Urban	< 15,000	Semi-permanent	Dusty	Without ceiling	Complete	Hunting	Yes	Yes	5	Through the roof	No			No		Bats eat mosquitoes		Yes	Bats are a source of proteins and trade	Yes				Yes	Yes	No	Covered in containers/ saucepans	No	Yes	No		Schools	Collection of bat guano for farm use	Men	No
BW	Ntandi	Male	34	Anglican	Cohabitating/ Married	Bakonjo	9	6	Yes	Yes	10	5	Primary school	Urban	15,001 – 40,000	Semi-permanent	Dusty	Without ceiling	Complete	Crop production	Yes	Yes	5	Through the roof	No			No		Have lived with bats for years	Yes			Yes				Yes	Yes	No	Covered in containers/ saucepans	No	Yes	Yes	Utensils	Places of worship	Hunt bats for medicine	Men	Yes
MSA	Ntandi	Female	35	Seventh-day Adventist	Single	Bamba-Babwisi	11	6	Yes	No	0		Secondary school	Urban	< 15,000	Semi-permanent	Dusty	Without ceiling	Complete	Student	No	No			No									No	Yes	Plugging up holes	Partially			No	Covered in containers/ saucepans	No	Yes			Schools	Religious	Men	No
MS	Burondo	Female	36	Anglican	Cohabitating/ Married	Bamba-Babwisi	8	6	Yes	No	0		Primary school	Rural	< 15,000	Permanent	Cemented	With ceiling	Complete	Crop production	No	No			No									No	No	Plugging up holes	Never			No	Covered in containers/ saucepans	No	No			Places of worship	Hunt bats for medicine	Men	Yes
MS	Burondo	Male	36	Anglican	Cohabitating/ Married	Batwa	8	6	Yes	Yes	5	10	Primary school	Rural	15,001 – 40,000	Permanent	Cemented	Without ceiling	Complete	Crop production	Yes	Yes	10	Through the roof	No			Yes	Bat smell		No			No	No	Plugging up holes	Partially	No	No	No	Covered in containers/ saucepans	No	No	Yes	Food	Places of worship	Hunt bats for medicine	Boys	Yes
MC	Harugale	Male	38	Pentecostal	Cohabitating/ Married	Bamba-Babwisi	9	6	Yes	Yes	3	5	Undergraduate	Rural	> 70,001	Permanent	Cemented	Without ceiling	Complete	Government officer or employee of government offices	Yes	Yes	5	Through the window	Yes	All others		Yes	Bat smell					No	No	Plugging up holes	Yes	Yes	No	Yes	Covered in containers/ saucepans	No	No	No		Places of worship	Hunt bats for medicine	Boys	Yes
MS	Burondo	Female	40	Pentecostal	Cohabitating/ Married	Bamba-Babwisi	9	6	Yes	No	0		Primary school	Rural	< 15,000	Permanent	Cemented	Without ceiling	Complete	Crop production	No	No			No									No	No	Plugging up holes	Yes			Yes	Covered in containers/ saucepans	No	No			Places of worship	Hunt bats for medicine	Boys	Yes
MC	Harugale	Female	41	Anglican	Cohabitating/ Married	Bakonjo	9	6	Yes	Yes	2	10	Undergraduate	Rural	> 70,001	Semi-permanent	Cemented	Without ceiling	Incomplete	Government officer or employee of government offices	Yes	Yes	10	Through the roof	No			Yes	Fear of disease spread					No	Yes	Plugging up holes	Yes	No	No	No	Covered in containers/ saucepans	No	Yes	Yes	Food	Places of worship	Hunt bats for medicine	Men	Yes
MS	Burondo	Female	44	Anglican	Cohabitating/ Married	Bamba-Babwisi	9	6	Yes	Yes	2	10	Secondary school	Rural	15,001 – 40,000	Semi-permanent	Cemented	Without ceiling	Incomplete	Crop production	Yes	Yes	10	Through the roof	No			Yes	Fear of disease spread		Yes			No	Yes	Plugging up holes	Yes	No	No	No	Covered in containers/ saucepans	No	Yes	Yes	Utensils	Places of worship	Hunt bats for medicine	Men	Yes
MC	Harugale	Male	51	Anglican	Cohabitating/ Married	Batooro	8	6	Yes	Yes	6	50	Undergraduate	Rural	> 70,001	Semi-permanent	Dusty	Without ceiling	Complete	Self employed	Yes	Yes	2	Through the roof	No			No		Bats are a source of proteins				Yes				Yes	Yes	No	Covered in containers/ saucepans	No	Yes	Yes	Clothes	Places of worship	Hunt bats for medicine	Men	Yes
MC	Harugale	Female	53	Anglican	Cohabitating/ Married	Batwa	9	6	Yes	Yes	6	5	Primary school	Rural	15,001 – 40,000	Semi-permanent	Dusty	Without ceiling	Complete	Housewife	Yes	Yes	50	Through the roof	No			No		Bats are a source of proteins				Yes				Yes	Yes	No	Covered in containers/ saucepans	No	Yes	Yes	Utensils	Places of worship	Hunt bats for medicine	Men	Yes
KH	Harugale	Male	54	Seventh-day Adventist	Cohabitating/ Married	Bamba-Babwisi	8	6	Yes	Yes	6	5	Secondary school	Rural	< 15,000	Semi-permanent	Dusty	Without ceiling	Incomplete	Crop production	Yes	No			Yes	Fruit trees	Pawpaw	Yes	Bats Excreta		Yes			No	Yes	Plugging up holes	Partially	Yes	No	No	Covered in containers/ saucepans	No	Yes	No		Places of worship	Recreational	Boys	Yes
KH	Harugale	Male	56	Seventh-day Adventist	Cohabitating/ Married	Bamba-Babwisi	8	6	Yes	Yes	1	5	Primary school	Rural	< 15,000	Semi-permanent	Dusty	Without ceiling	Incomplete	Crop production	Yes	No			Yes	Fruit trees	Pawpaw	Yes	Bats Excreta		Yes			No	Yes	Plugging up holes	Partially	Yes	No	No	Covered in containers/ saucepans	No	Yes	No		Places of worship	Recreational	Boys	Yes
MS	Burondo	Female	63	Pentecostal	Cohabitating/ Married	Bamba-Babwisi	9	6	Yes	No	0		Primary school	Rural	15,001 – 40,000	Permanent	Tiled	With ceiling	Complete	Crop production	Yes	Yes	1	Through the window	Yes	All others		Yes	Bat smell		Yes			No	No	Plugging up holes	Yes			Yes	Covered in containers/ saucepans	Yes	No	No		National Park during firewood collection	Hunt bats for medicine	Men	No
KH	Harugale	Female	65	Seventh-day Adventist	Cohabitating/ Married	Bamba-Babwisi	15	6	Yes	Yes	4	5	Primary school	Rural	< 15,000	Semi-permanent	Dusty	Without ceiling	Incomplete	Self employed	Yes	No			Yes	All others		Yes	Bats Excreta					No	Yes	Plugging up holes	Partially	Yes	No	No	Covered in containers/ saucepans	No	Yes	No		Places of worship	Recreational	Boys	Yes
MS	Burondo	Male	67	Muslim	Cohabitating/ Married	Bamba-Babwisi	9	6	Yes	No	0		Primary school	Rural	15,001 – 40,000	Semi-permanent	Dusty	Without ceiling	Complete	Crop production	No	No			No									No	Yes	Plugging up holes	Partially			No	Covered in containers/ saucepans	No	Yes			Schools	Collection of bat guano for farm use	Men	Yes
MC	Harugale	Male	23	Seventh-day Adventist	Cohabitating/ Married	Bamba-Babwisi	7	5	Yes	Yes	2	15	Secondary school	Rural	> 70,001	Semi-permanent	Dusty	Without ceiling	Complete	Self employed	Yes	Yes	15	Through the roof	No			Yes	Fear of disease spread					No	Yes	Plugging up holes	Partially	Yes	No	No	Covered in containers/ saucepans	No	Yes	No		Schools	Hunt bats for medicine	Men	No
KH	Harugale	Female	23	Seventh-day Adventist	Cohabitating/ Married	Bamba-Babwisi	6	5	Yes	Yes	5	5	Primary school	Rural	40,001 – 70,000	Semi-permanent	Cemented	Without ceiling	Incomplete	Crop production	Yes	No			Yes	Fruit trees	Pawpaw	Yes	Bats Excreta		Yes			No	Yes	Plugging up holes	Partially	Yes	No	No	Covered in containers/ saucepans	No	Yes	Yes	Clothes	Places of worship	Recreational	Boys	Yes
BW	Ntandi	Male	26	Seventh-day Adventist	Cohabitating/ Married	Batwa	8	5	Yes	Yes	2	10	Primary school	Urban	40,001 – 70,000	Semi-permanent	Cemented	With ceiling	Complete	Crop production	Yes	Yes	10	Through the ventilator	Yes	Fruit trees	Guava	Yes	Bat smell		Yes			No	Yes	Plugging up holes	Partially	Yes	No	No	Covered in containers/ saucepans	Yes	Yes	Yes	Clothes	National Park during hunting of other game meats	Hunt bats for food	Boys	Yes
MS	Burondo	Female	27	Anglican	Cohabitating/ Married	Bamba-Babwisi	8	5	Yes	No	0		Primary school	Rural	15,001 – 40,000	Permanent	Cemented	With ceiling	Complete	Crop production	Yes	Yes	10	Through the roof	No			Yes	Bat smell		No			No	Yes	Plugging up holes	Never			No	Covered in containers/ saucepans	No	No	Yes	Food	Places of worship	Hunt bats for medicine	Men	Yes
MSA	Ntandi	Female	28	Anglican	Cohabitating/ Married	Bakonjo	7	5	Yes	Yes	5	10	Secondary school	Urban	40,001 – 70,000	Temporary	Dusty	Without ceiling	Complete	Self employed	Yes	Yes	10	Through the roof	No			Yes	Fear of disease spread					No	Yes	Plugging up holes	Yes	No	No	No	Covered in containers/ saucepans	No	Yes	Yes	Food	Places of worship	Hunt bats for medicine	Men	Yes
TE	Burondo	Male	29	Roman catholic	Cohabitating/ Married	Bamba-Babwisi	5	5	Yes	Yes	5	50	Primary school	Rural	15,001 – 40,000	Permanent	Cemented	With ceiling	Complete	Hunting	Yes	Yes	50	Through the ventilator	Yes	Fruit trees	Mango	Yes	Bat smell			Yes	Bats are a source of proteins and trade	No	Yes	Using barrier materials like thorns	Partially	Yes	No	Yes	Open containers/ saucepans	Yes	Yes	Yes	Water	National Park during firewood collection	Hunt bats for food	Men	Yes
MSA	Ntandi	Female	29	Anglican	Cohabitating/ Married	Bakonjo	7	5	Yes	Yes	5	10	Primary school	Urban	15,001 – 40,000	Temporary	Dusty	Without ceiling	Complete	No occupation/ unemployed	Yes	Yes	10	Through the roof	No			Yes	Fear of disease spread					No	Yes	Plugging up holes	Yes	No	No	No	Covered in containers/ saucepans	No	Yes	Yes	Food	Places of worship	Hunt bats for medicine	Men	Yes
MC	Harugale	Female	29	Pentecostal	Single	Bamba-Babwisi	9	5	Yes	Yes	3	5	Vocational school	Rural	< 15,000	Permanent	Cemented	Without ceiling	Complete	Student	Yes	Yes	5	Through the window	Yes	All others		Yes	Bat smell					No	No	Plugging up holes	Yes	Yes	No	Yes	Covered in containers/ saucepans	No	No	No		Places of worship	Hunt bats for medicine	Boys	Yes
MC	Harugale	Male	29	Pentecostal	Cohabitating/ Married	Bakonjo	7	5	Yes	Yes	5	10	Primary school	Rural	> 70,001	Temporary	Dusty	Without ceiling	Complete	Crop production	Yes	Yes	10	Through the roof	No			Yes	Bat smell		No			No	No	Plugging up holes	Partially	No	No	No	Covered in containers/ saucepans	No	No	Yes	Food	Places of worship	Hunt bats for medicine	Boys	Yes
MC	Harugale	Male	29	Pentecostal	Cohabitating/ Married	Bamba-Babwisi	8	5	Yes	Yes	2	5	Secondary school	Rural	> 70,001	Permanent	Cemented	Without ceiling	Incomplete	Crop production	Yes	Yes	5	Through the window	Yes	All others		Yes	Bat smell		Yes			No	No	Plugging up holes	Yes	No	No	Yes	Covered in containers/ saucepans	No	No	No		Places of worship	Hunt bats for medicine	Boys	Yes
MSA	Ntandi	Male	30	Anglican	Cohabitating/ Married	Bakonjo	7	5	Yes	Yes	5	10	Secondary school	Urban	40,001 – 70,000	Semi-permanent	Cemented	Without ceiling	Complete	Market (food and animal trade)	Yes	Yes	10	Through the roof	No			Yes	Fear of disease spread					No	Yes	Plugging up holes	Yes	No	No	No	Covered in containers/ saucepans	No	Yes	Yes	Food	Places of worship	Hunt bats for medicine	Men	Yes
MS	Burondo	Female	31	Muslim	Cohabitating/ Married	Bamba-Babwisi	7	5	Yes	Yes	1	2	Primary school	Rural	15,001 – 40,000	Semi-permanent	Dusty	Without ceiling	Complete	Crop production	No	No			No									No	Yes	Plugging up holes	Partially	Yes	No	No	Covered in containers/ saucepans	No	Yes			Schools	Collection of bat guano for farm use	Men	Yes
MC	Harugale	Female	31	Pentecostal	Divorced/ Separated/ Widowed	Bakonjo	7	5	Yes	Yes	5	10	Secondary school	Rural	> 70,001	Temporary	Dusty	Without ceiling	Complete	Crop production	Yes	Yes	10	Through the roof	No			Yes	Bat smell		No			No	No	Plugging up holes	Partially	No	No	No	Covered in containers/ saucepans	No	No	Yes	Food	Places of worship	Hunt bats for medicine	Boys	Yes
MC	Harugale	Female	32	Anglican	Cohabitating/ Married	Bakonjo	9	5	Yes	Yes	2	10	Secondary school	Rural	40,001 – 70,000	Semi-permanent	Cemented	Without ceiling	Incomplete	Housewife	Yes	Yes	10	Through the roof	No			Yes	Fear of disease spread					No	Yes	Plugging up holes	Yes	No	No	No	Covered in containers/ saucepans	No	Yes	Yes	Food	Places of worship	Hunt bats for medicine	Men	Yes
MC	Harugale	Female	32	Anglican	Divorced/ Separated/ Widowed	Bakonjo	6	5	Yes	Yes	2	10	Primary school	Rural	> 70,001	Temporary	Cemented	Without ceiling	Incomplete	Crop production	Yes	Yes	10	Through the roof	No			Yes	Fear of disease spread		Yes			No	Yes	Plugging up holes	Yes	No	No	No	Covered in containers/ saucepans	No	Yes	Yes	Food	Places of worship	Hunt bats for medicine	Men	Yes
MS	Burondo	Male	32	Anglican	Cohabitating/ Married	Bamba-Babwisi	9	5	Yes	Yes	5	10	Primary school	Rural	15,001 – 40,000	Permanent	Cemented	With ceiling	Complete	Crop production	No	No			No									No	Yes	Plugging up holes	Never	No	No	No	Covered in containers/ saucepans	No	No			Places of worship	Hunt bats for medicine	Men	Yes
MS	Burondo	Female	34	Seventh-day Adventist	Cohabitating/ Married	Bamba-Babwisi	7	5	Yes	No	0		Primary school	Rural	15,001 – 40,000	Semi-permanent	Dusty	Without ceiling	Complete	Crop production	No	No			No									No	Yes	Plugging up holes	Partially			No	Covered in containers/ saucepans	No	Yes			Places of worship	Recreational	Boys	Yes
MC	Harugale	Male	34	Seventh-day Adventist	Cohabitating/ Married	Bamba-Babwisi	7	5	Yes	Yes	2	15	Secondary school	Rural	> 70,001	Semi-permanent	Dusty	Without ceiling	Complete	Self employed	Yes	Yes	15	Through the roof	No			Yes	Fear of disease spread					No	Yes	Plugging up holes	Partially	Yes	No	No	Covered in containers/ saucepans	No	Yes	No		Schools	Hunt bats for medicine	Men	No
KH	Harugale	Female	34	Pentecostal	Cohabitating/ Married	Bamba-Babwisi	6	5	Yes	Yes	5	10	Primary school	Rural	< 15,000	Semi-permanent	Cemented	Without ceiling	Complete	Self employed	No	No			No									No	No	Plugging up holes	Yes	No	No	No	Covered in containers/ saucepans	No	No			Places of worship	Hunt bats for medicine	Boys	Yes
MC	Harugale	Male	34	Pentecostal	Cohabitating/ Married	Bamba-Babwisi	8	5	Yes	Yes	5	10	Secondary school	Rural	> 70,001	Semi-permanent	Cemented	Without ceiling	Complete	Crop production	Yes	Yes	10	Through the door	Yes	All others		Yes	Bat smell		No			No	No	Lights in the ceiling	Partially	No	No	No	Covered in containers/ saucepans	No	No	Yes	Water	Places of worship	Hunt bats for medicine	Boys	Yes
MS	Burondo	Female	34	Anglican	Cohabitating/ Married	Bamba-Babwisi	9	5	Yes	No	0		Primary school	Rural	15,001 – 40,000	Permanent	Cemented	With ceiling	Complete	Crop production	No	No			No									No	No	Plugging up holes	Partially			No	Covered in containers/ saucepans	No	No			Places of worship	Hunt bats for medicine	Boys	Yes
KH	Harugale	Female	35	Seventh-day Adventist	Cohabitating/ Married	Bamba-Babwisi	6	5	Yes	Yes	4	5	Secondary school	Rural	40,001 – 70,000	Semi-permanent	Dusty	Without ceiling	Incomplete	Crop production	No	No			Yes	All others								No	Yes	Plugging up holes	Partially	Yes	No	No	Covered in containers/ saucepans	No	Yes			Places of worship	Recreational	Boys	Yes
MS	Burondo	Male	35	Anglican	Cohabitating/ Married	Batwa	8	5	Yes	Yes	5	10	Primary school	Rural	15,001 – 40,000	Permanent	Cemented	Without ceiling	Complete	Crop production	No	No			No									No	No	Plugging up holes	Partially	No	No	No	Covered in containers/ saucepans	No	No			Places of worship	Hunt bats for medicine	Boys	Yes
KH	Harugale	Male	37	Seventh-day Adventist	Cohabitating/ Married	Bamba-Babwisi	9	5	Yes	Yes	2	15	Primary school	Rural	> 70,001	Semi-permanent	Dusty	Without ceiling	Complete	Market (food and animal trade)	Yes	No			No			Yes	Bats Excreta					No	Yes	Plugging up holes	Partially	Yes	No	No	Covered in containers/ saucepans	No	Yes	No		Places of worship	Recreational	Boys	Yes
MS	Burondo	Female	38	Anglican	Cohabitating/ Married	Batwa	9	5	Yes	Yes	5	10	Primary school	Rural	< 15,000	Temporary	Dusty	Without ceiling	Complete	Crop production	No	No			No									No	No	Plugging up holes	Partially	No	No	No	Covered in containers/ saucepans	No	No			Places of worship	Hunt bats for medicine	Boys	Yes
MSA	Ntandi	Male	40	Muslim	Cohabitating/ Married	Bamba-Babwisi	15	5	Yes	Yes	4	2	Never attended school	Urban	< 15,000	Semi-permanent	Dusty	Without ceiling	Complete	Hunting	No	No			No							Yes	Bats are a source of proteins and trade	No	Yes	Plugging up holes	Partially	Yes	No	No	Covered in containers/ saucepans	No	Yes			Schools	Collection of bat guano for farm use	Men	Yes
MSA	Ntandi	Female	40	Anglican	Single	Bakonjo	6	5	Yes	Yes	5	10	Primary school	Urban	15,001 – 40,000	Temporary	Dusty	Without ceiling	Complete	No occupation/ unemployed	Yes	Yes	10	Through the roof	No			Yes	Fear of disease spread					No	Yes	Plugging up holes	Yes	No	No	No	Covered in containers/ saucepans	No	Yes	Yes	Food	Places of worship	Hunt bats for medicine	Men	Yes
MSA	Ntandi	Male	41	Seventh-day Adventist	Cohabitating/ Married	Bamba-Babwisi	12	5	Yes	Yes	3	15	Primary school	Urban	< 15,000	Semi-permanent	Dusty	Without ceiling	Complete	Crop production	Yes	Yes	15	Through the roof	No			Yes	Fear of disease spread		Yes			No	Yes	Plugging up holes	Partially	Yes	No	No	Covered in containers/ saucepans	No	Yes	No		Schools	Religious	Men	No
TE	Burondo	Female	43	Roman catholic	Cohabitating/ Married	Batwa	7	5	Yes	Yes	2	50	Primary school	Rural	15,001 – 40,000	Permanent	Cemented	With ceiling	Complete	Crop production	Yes	Yes	50	Through the ventilator	Yes	Fruit trees	Mango	Yes	Bat smell		Yes			No	Yes	Using barrier materials like thorns	Partially	Yes	No	Yes	Open containers/ saucepans	Yes	Yes	Yes	Water	National Park during firewood collection	Hunt bats for food	Men	Yes
MS	Burondo	Male	43	Seventh-day Adventist	Cohabitating/ Married	Bamba-Babwisi	7	5	Yes	Yes	2	15	Primary school	Rural	15,001 – 40,000	Semi-permanent	Dusty	Without ceiling	Complete	Crop production	No	No			No									No	Yes	Plugging up holes	Partially	Yes	No	No	Covered in containers/ saucepans	No	Yes			Places of worship	Hunt bats for medicine	Boys	Yes
MS	Burondo	Male	43	Pentecostal	Cohabitating/ Married	Bamba-Babwisi	9	5	Yes	Yes	3	1	Primary school	Rural	40,001 – 70,000	Permanent	Tiled	With ceiling	Complete	Crop production	Yes	Yes	1	Through the window	Yes	All others		Yes	Bat smell		Yes			No	No	Plugging up holes	Yes	Yes	No	Yes	Covered in containers/ saucepans	Yes	No	No		National Park during firewood collection	Hunt bats for medicine	Boys	Yes
MC	Harugale	Male	51	Anglican	Single	Bakonjo	8	5	Yes	Yes	2	10	Secondary school	Rural	< 15,000	Semi-permanent	Cemented	Without ceiling	Incomplete	Student	Yes	Yes	10	Through the roof	No			Yes	Fear of disease spread					No	Yes	Plugging up holes	Yes	No	No	No	Covered in containers/ saucepans	No	Yes	Yes	Food	Places of worship	Hunt bats for medicine	Men	Yes
MC	Harugale	Female	54	Anglican	Divorced/ Separated/ Widowed	Bakonjo	8	5	Yes	Yes	5	10	Never attended school	Rural	< 15,000	Temporary	Cemented	Without ceiling	Incomplete	No occupation/ unemployed	Yes	Yes	10	Through the roof	No			Yes	Fear of disease spread					No	Yes	Plugging up holes	Yes	No	No	No	Covered in containers/ saucepans	No	Yes	Yes	Food	Places of worship	Hunt bats for medicine	Men	Yes
MC	Harugale	Female	54	Pentecostal	Divorced/ Separated/ Widowed	Bamba-Babwisi	6	5	Yes	Yes	5	10	Primary school	Rural	40,001 – 70,000	Semi-permanent	Cemented	Without ceiling	Complete	Crop production	Yes	Yes	10	Through the door	Yes	All others		Yes	Bat smell		No			No	No	Lights in the ceiling	Partially	No	No	No	Covered in containers/ saucepans	No	No	Yes	Water	Places of worship	Hunt bats for medicine	Boys	Yes
KH	Harugale	Female	54	Pentecostal	Cohabitating/ Married	Bamba-Babwisi	7	5	Yes	Yes	5	100	Undergraduate	Rural	> 70,001	Permanent	Cemented	Without ceiling	Incomplete	No occupation/ unemployed	Yes	Yes	3	Through the window	Yes	All others		Yes	Bat smell					No	No	Plugging up holes	Yes	No	No	Yes	Covered in containers/ saucepans	No	No	No		Places of worship	Hunt bats for medicine	Boys	Yes
MC	Harugale	Male	56	Roman catholic	Cohabitating/ Married	Bamba-Babwisi	7	5	Yes	Yes	4	50	Secondary school	Rural	> 70,001	Semi-permanent	Cemented	With ceiling	Complete	Crop production	Yes	No			Yes	Fruit trees	Mango	Yes	Bat smell		Yes			No	Yes	Plugging up holes	Partially	Yes	No	Yes	Open containers/ saucepans	Yes	Yes	Yes	Water	Places of worship	Hunt bats for medicine	Men	Yes
MC	Harugale	Female	56	Anglican	Cohabitating/ Married	Bakonjo	7	5	Yes	Yes	2	10	Primary school	Rural	15,001 – 40,000	Semi-permanent	Cemented	Without ceiling	Incomplete	Housewife	No	No			No									No	Yes	Plugging up holes	Yes	No	No	No	Covered in containers/ saucepans	No	Yes			Places of worship	Hunt bats for medicine	Men	Yes
MC	Harugale	Male	63	Anglican	Divorced/ Separated/ Widowed	Bamba-Babwisi	6	5	Yes	Yes	5	10	Secondary school	Rural	> 70,001	Temporary	Dusty	Without ceiling	Complete	Crop production	Yes	Yes	10	Through the roof	No			Yes	Fear of disease spread		Yes			No	Yes	Plugging up holes	Yes	No	No	No	Covered in containers/ saucepans	No	Yes	Yes	Food	Places of worship	Hunt bats for medicine	Men	Yes
MC	Harugale	Male	67	Seventh-day Adventist	Cohabitating/ Married	Bamba-Babwisi	8	5	Yes	Yes	2	15	Secondary school	Rural	> 70,001	Semi-permanent	Dusty	Without ceiling	Complete	Crop production	Yes	Yes	15	Through the roof	No			Yes	Fear of disease spread		Yes			No	Yes	Plugging up holes	Partially	Yes	No	No	Covered in containers/ saucepans	No	Yes	No		Schools	Hunt bats for medicine	Men	No
MC	Harugale	Male	67	Pentecostal	Cohabitating/ Married	Bamba-Babwisi	8	5	Yes	Yes	5	10	Secondary school	Rural	> 70,001	Temporary	Dusty	Without ceiling	Complete	Market (food and animal trade)	Yes	Yes	10	Through the roof	No			Yes	Bat smell					No	No	Lights in the ceiling	Partially	No	No	No	Covered in containers/ saucepans	No	No	Yes	Water	Places of worship	Hunt bats for medicine	Boys	Yes
TE	Burondo	Female	24	Roman catholic	Cohabitating/ Married	Bakonjo	8	4	Yes	No	0		Primary school	Rural	< 15,000	Permanent	Cemented	With ceiling	Complete	Crop production	Yes	Yes	50	Through the ventilator	Yes	Fruit trees	Mango	Yes	Bat smell		Yes			No	Yes	Using barrier materials like thorns	Partially			Yes	Open containers/ saucepans	Yes	Yes	Yes	Water	National Park during firewood collection	Hunt bats for food	Men	Yes
KH	Harugale	Female	24	Pentecostal	Cohabitating/ Married	Bamba-Babwisi	8	4	Yes	Yes	5	10	Secondary school	Rural	15,001 – 40,000	Semi-permanent	Cemented	Without ceiling	Complete	Crop production	Yes	Yes	10	Through the door	Yes	All others		Yes	Bat smell		No			No	No	Lights in the ceiling	Partially	No	No	No	Covered in containers/ saucepans	No	No	Yes	Water	Places of worship	Hunt bats for medicine	Boys	Yes
MC	Harugale	Female	27	Anglican	Cohabitating/ Married	Batooro	8	4	Yes	Yes	6	2	Primary school	Rural	> 70,001	Semi-permanent	Dusty	Without ceiling	Complete	Crop production	Yes	Yes	2	Through the roof	No			No		Bats are a source of proteins	Yes			Yes				Yes	Yes	No	Covered in containers/ saucepans	No	Yes	Yes	Clothes	Places of worship	Collection of bat guano for farm use	Men	Yes
KH	Harugale	Male	27	Pentecostal	Cohabitating/ Married	Bamba-Babwisi	6	4	Yes	Yes	5	10	Primary school	Rural	< 15,000	Permanent	Cemented	Without ceiling	Complete	Self employed	Yes	Yes	10	Through the window	Yes	All others		Yes	Bat smell					No	No	Plugging up holes	Yes	No	No	No	Covered in containers/ saucepans	No	No	No		Places of worship	Hunt bats for medicine	Boys	Yes
BW	Ntandi	Female	28	Seventh-day Adventist	Cohabitating/ Married	Bamba-Babwisi	8	4	Yes	Yes	6	5	Primary school	Urban	40,001 – 70,000	Semi-permanent	Cemented	Without ceiling	Incomplete	Crop production	Yes	No			Yes	Fruit trees	Pawpaw	Yes	Noise		Yes			No	Yes	Plugging up holes	Partially	Yes	No	No	Covered in containers/ saucepans	No	Yes	Yes	Clothes	Places of worship	Hunt bats for food	Boys	Yes
MS	Burondo	Female	28	Muslim	Cohabitating/ Married	Bamba-Babwisi	6	4	Yes	No	0		Primary school	Rural	15,001 – 40,000	Semi-permanent	Dusty	Without ceiling	Complete	Crop production	No	No			No									No	Yes	Plugging up holes	Partially			No	Covered in containers/ saucepans	No	Yes			Schools	Collection of bat guano for farm use	Men	Yes
BW	Ntandi	Male	28	Anglican	Cohabitating/ Married	Bamba-Babwisi	9	4	Yes	No	0		Secondary school	Urban	40,001 – 70,000	Semi-permanent	Dusty	Without ceiling	Complete	Hunting	No	No			No							Yes	For culture and beliefs	No	Yes	Plugging up holes	Partially			No	Covered in containers/ saucepans	No	Yes			Places of worship	Hunt bats for medicine	Men	Yes
BW	Ntandi	Male	29	Seventh-day Adventist	Cohabitating/ Married	Bamba-Babwisi	8	4	Yes	Yes	5	2	Primary school	Urban	15,001 – 40,000	Semi-permanent	Cemented	With ceiling	Incomplete	Crop production	Yes	No			Yes	Fruit trees	Guava	Yes	Noise		Yes			No	Yes	Plugging up holes	Partially	Yes	No	No	Covered in containers/ saucepans	No	Yes	Yes	Clothes	Places of worship	Hunt bats for food	Boys	Yes
TE	Burondo	Female	29	Seventh-day Adventist	Cohabitating/ Married	Bamba-Babwisi	6	4	Yes	No	0		Primary school	Rural	15,001 – 40,000	Semi-permanent	Dusty	Without ceiling	Complete	Crop production	No	No			No									No	Yes	Plugging up holes	Partially			No	Covered in containers/ saucepans	No	Yes			Places of worship	Hunt bats for medicine	Women	No
MS	Burondo	Female	30	Muslim	Cohabitating/ Married	Bamba-Babwisi	8	4	Yes	No	0		Primary school	Rural	40,001 – 70,000	Semi-permanent	Dusty	Without ceiling	Complete	Crop production	Yes	Yes	2	Through the roof	No			No		Have lived with bats for years	Yes			Yes						No	Covered in containers/ saucepans	No	Yes	Yes	Clothes	Schools	Collection of bat guano for farm use	Men	Yes
BW	Ntandi	Female	30	Seventh-day Adventist	Cohabitating/ Married	Bamba-Babwisi	10	4	Yes	Yes	5	5	Primary school	Urban	40,001 – 70,000	Semi-permanent	Cemented	Without ceiling	Incomplete	Crop production	Yes	No			Yes	Fruit trees	Pawpaw	Yes	Bats Excreta		Yes			No	Yes	Plugging up holes	Partially	Yes	No	No	Covered in containers/ saucepans	No	Yes	Yes	Clothes	Places of worship	Hunt bats for food	Boys	Yes
MSA	Ntandi	Male	31	Anglican	Cohabitating/ Married	Bakonjo	6	4	Yes	Yes	5	10	Never attended school	Urban	15,001 – 40,000	Semi-permanent	Cemented	Without ceiling	Complete	No occupation/ unemployed	Yes	Yes	10	Through the roof	No			Yes	Fear of disease spread					No	Yes	Plugging up holes	Yes	No	No	No	Covered in containers/ saucepans	No	Yes	Yes	Food	Places of worship	Hunt bats for medicine	Men	Yes
MC	Harugale	Female	32	Anglican	Cohabitating/ Married	Batooro	6	4	Yes	Yes	6	2	Primary school	Rural	> 70,001	Semi-permanent	Dusty	Without ceiling	Complete	Housewife	Yes	Yes	2	Through the roof	No			No		Bats are a source of proteins				Yes				Yes	Yes	No	Covered in containers/ saucepans	No	Yes	Yes	Clothes	Places of worship	Hunt bats for medicine	Men	Yes
MSA	Ntandi	Male	33	Anglican	Cohabitating/ Married	Bakonjo	6	4	Yes	Yes	5	10	Secondary school	Urban	15,001 – 40,000	Semi-permanent	Cemented	Without ceiling	Complete	No occupation/ unemployed	Yes	Yes	10	Through the roof	No			Yes	Fear of disease spread					No	Yes	Plugging up holes	Yes	No	No	No	Covered in containers/ saucepans	No	Yes	Yes	Food	Places of worship	Hunt bats for medicine	Men	Yes
MC	Harugale	Male	34	Anglican	Cohabitating/ Married	Batooro	7	4	Yes	Yes	6	2	Higher than undergraduate	Rural	> 70,001	Semi-permanent	Dusty	Without ceiling	Complete	Government officer or employee of government offices	Yes	Yes	2	Through the roof	No			No		Bats are a source of proteins				Yes				Yes	Yes	No	Covered in containers/ saucepans	No	Yes	Yes	Clothes	Places of worship	Collection of bat guano for farm use	Men	Yes
BW	Ntandi	Male	34	Anglican	Cohabitating/ Married	Bamba-Babwisi	9	4	Yes	Yes	2	5	Primary school	Urban	15,001 – 40,000	Semi-permanent	Dusty	Without ceiling	Incomplete	Crop production	Yes	Yes	5	Through the roof	No			Yes	Fear of disease spread		Yes			No	Yes	Plugging up holes	Partially	Yes	No	No	Covered in containers/ saucepans	No	Yes	Yes	Utensils	Places of worship	Hunt bats for medicine	Men	Yes
BW	Ntandi	Male	35	Seventh-day Adventist	Cohabitating/ Married	Bamba-Babwisi	8	4	Yes	Yes	5	10	Primary school	Urban	40,001 – 70,000	Semi-permanent	Cemented	With ceiling	Incomplete	Crop production	Yes	Yes	10	Through the ventilator	Yes	Fruit trees	Guava	Yes	Noise		Yes			No	Yes	Plugging up holes	Partially	Yes	No	No	Covered in containers/ saucepans	No	Yes	Yes	Clothes	Places of worship	Hunt bats for food	Boys	Yes
MSA	Ntandi	Male	36	Muslim	Single	Bamba-Babwisi	9	4	Yes	Yes	4	5	Primary school	Urban	< 15,000	Semi-permanent	Dusty	Without ceiling	Complete	Crop production	No	No			No									No	Yes	Plugging up holes	Partially	Yes	No	No	Covered in containers/ saucepans	No	Yes			Schools	Collection of bat guano for farm use	Men	No
BW	Ntandi	Male	36	Seventh-day Adventist	Cohabitating/ Married	Batwa	9	4	Yes	Yes	4	10	Primary school	Urban	40,001 – 70,000	Semi-permanent	Cemented	With ceiling	Complete	Crop production	No	No			No									No	Yes	Plugging up holes	Partially	Yes	No	No	Covered in containers/ saucepans	Yes	Yes			National Park during hunting of other game meats	Hunt bats for food	Boys	Yes
MC	Harugale	Female	36	Pentecostal	Cohabitating/ Married	Bamba-Babwisi	7	4	Yes	Yes	2	5	Primary school	Rural	15,001 – 40,000	Permanent	Cemented	Without ceiling	Incomplete	Housewife	Yes	Yes	5	Through the window	Yes	All others		Yes	Bat smell					No	No	Plugging up holes	Yes	No	No	Yes	Covered in containers/ saucepans	No	No	No		Places of worship	Hunt bats for medicine	Boys	Yes
TE	Burondo	Male	36	Pentecostal	Cohabitating/ Married	Bamba-Babwisi	6	4	Yes	Yes	2	5	Primary school	Rural	15,001 – 40,000	Permanent	Cemented	Without ceiling	Incomplete	Crop production	Yes	Yes	100	Through the window	Yes	All others		Yes	Bat smell		Yes			No	No	Plugging up holes	Yes	No	No	Yes	Covered in containers/ saucepans	No	No	No		Places of worship	Hunt bats for medicine	Boys	Yes
BW	Ntandi	Female	37	Seventh-day Adventist	Cohabitating/ Married	Bamba-Babwisi	6	4	Yes	No	0		Primary school	Urban	15,001 – 40,000	Semi-permanent	Cemented	With ceiling	Incomplete	Crop production	Yes	Yes	10	Through the ventilator	Yes	Fruit trees	Guava	Yes	Noise		Yes			No	Yes	Plugging up holes	Partially			No	Covered in containers/ saucepans	No	Yes	Yes	Clothes	Places of worship	Hunt bats for food	Boys	Yes
TE	Burondo	Female	37	Seventh-day Adventist	Cohabitating/ Married	Bamba-Babwisi	6	4	Yes	No	0		Secondary school	Rural	15,001 – 40,000	Semi-permanent	Dusty	Without ceiling	Complete	Crop production	No	No			No									No	Yes	Plugging up holes	Partially			No	Covered in containers/ saucepans	No	Yes			Places of worship	Hunt bats for medicine	Women	No
MC	Harugale	Male	37	Pentecostal	Cohabitating/ Married	Bamba-Babwisi	6	4	Yes	Yes	3	5	Undergraduate	Rural	> 70,001	Permanent	Cemented	Without ceiling	Incomplete	No occupation/ unemployed	Yes	Yes	5	Through the window	Yes	All others		Yes	Bat smell					No	No	Plugging up holes	Yes	No	No	Yes	Covered in containers/ saucepans	No	No	No		Places of worship	Hunt bats for medicine	Boys	Yes
MS	Burondo	Female	37	Anglican	Cohabitating/ Married	Batwa	6	4	Yes	No	0		Primary school	Rural	15,001 – 40,000	Permanent	Cemented	Without ceiling	Complete	Hunting	Yes	Yes	10	Through the roof	No			Yes	Bat smell			Yes	Medicine purposes	No	No	Plugging up holes	Partially			No	Covered in containers/ saucepans	No	No	Yes	Food	Places of worship	Hunt bats for medicine	Boys	Yes
TE	Burondo	Male	37	Anglican	Cohabitating/ Married	Bamba-Babwisi	6	4	Yes	Yes	5	10	Vocational school	Rural	40,001 – 70,000	Permanent	Cemented	With ceiling	Complete	Crop production	Yes	Yes	10	Through the roof	No			Yes	Bat smell		Yes			No	Yes	Plugging up holes	Never	No	No	No	Covered in containers/ saucepans	No	No	Yes	Food	Places of worship	Hunt bats for medicine	Men	Yes
BW	Ntandi	Male	38	Seventh-day Adventist	Cohabitating/ Married	Bamba-Babwisi	11	4	Yes	Yes	5	2	Primary school	Urban	40,001 – 70,000	Semi-permanent	Cemented	With ceiling	Incomplete	Crop production	No	No			No									No	Yes	Plugging up holes	Partially	Yes	No	No	Covered in containers/ saucepans	No	Yes			Places of worship	Hunt bats for food	Boys	Yes
TE	Burondo	Female	38	Seventh-day Adventist	Cohabitating/ Married	Bamba-Babwisi	6	4	Yes	No	0		Primary school	Rural	15,001 – 40,000	Semi-permanent	Dusty	Without ceiling	Complete	Crop production	No	No			No									No	Yes	Plugging up holes	Partially			No	Covered in containers/ saucepans	No	Yes			Places of worship	Hunt bats for medicine	Women	No
MC	Harugale	Female	39	Anglican	Divorced/ Separated/ Widowed	Bakonjo	7	4	Yes	Yes	5	10	Primary school	Rural	> 70,001	Temporary	Dusty	Without ceiling	Complete	Crop production	Yes	Yes	10	Through the roof	No			Yes	Bat smell		No			No	No	Plugging up holes	Partially	No	No	No	Covered in containers/ saucepans	No	No	Yes	Food	Places of worship	Hunt bats for medicine	Boys	Yes
MS	Burondo	Male	42	Pentecostal	Cohabitating/ Married	Bamba-Babwisi	6	4	Yes	Yes	3	1	Primary school	Rural	15,001 – 40,000	Permanent	Tiled	With ceiling	Complete	Crop production	No	No			No									No	No	Plugging up holes	Yes	Yes	No	Yes	Covered in containers/ saucepans	Yes	No			National Park during firewood collection	Hunt bats for medicine	Men	No
TE	Burondo	Female	43	Anglican	Cohabitating/ Married	Bamba-Babwisi	6	4	Yes	Yes	1	2	Primary school	Rural	15,001 – 40,000	Semi-permanent	Dusty	Without ceiling	Complete	Crop production	Yes	Yes	2	Through the roof	No			No		Bats are used for medicine	Yes			Yes				Yes	Yes	No	Covered in containers/ saucepans	No	Yes	Yes	Clothes	Schools	Collection of bat guano for farm use	Men	Yes
KH	Harugale	Female	44	Seventh-day Adventist	Cohabitating/ Married	Bamba-Babwisi	8	4	Yes	Yes	5	5	Secondary school	Rural	> 70,001	Semi-permanent	Cemented	Without ceiling	Incomplete	Market (food and animal trade)	Yes	No			Yes	Fruit trees	Pawpaw	Yes	Bats Excreta					No	Yes	Plugging up holes	Partially	Yes	No	No	Covered in containers/ saucepans	No	Yes	Yes	Clothes	Places of worship	Recreational	Boys	Yes
MC	Harugale	Male	44	Pentecostal	Cohabitating/ Married	Bamba-Babwisi	9	4	Yes	Yes	5	10	Vocational school	Rural	> 70,001	Temporary	Dusty	Without ceiling	Complete	Self employed	Yes	Yes	10	Through the roof	No			Yes	Bat smell					No	No	Lights in the ceiling	Partially	No	No	No	Covered in containers/ saucepans	No	No	Yes	Water	Places of worship	Hunt bats for medicine	Boys	Yes
MSA	Ntandi	Female	44	Anglican	Cohabitating/ Married	Bamba-Babwisi	6	4	Yes	Yes	5	10	Secondary school	Urban	40,001 – 70,000	Permanent	Cemented	With ceiling	Complete	Self employed	Yes	Yes	10	Through the roof	No			Yes	Bat smell					No	Yes	Plugging up holes	Never	No	No	No	Covered in containers/ saucepans	No	No	Yes	Food	Places of worship	Hunt bats for medicine	Men	Yes
TE	Burondo	Male	46	Pentecostal	Cohabitating/ Married	Bamba-Babwisi	6	4	Yes	Yes	5	100	Primary school	Rural	15,001 – 40,000	Permanent	Cemented	Without ceiling	Incomplete	Crop production	No	No			No									No	No	Plugging up holes	Yes	No	No	Yes	Covered in containers/ saucepans	No	No			Places of worship	Hunt bats for medicine	Boys	Yes
TE	Burondo	Male	53	Anglican	Cohabitating/ Married	Bakonjo	6	4	Yes	Yes	5	10	Primary school	Rural	15,001 – 40,000	Permanent	Cemented	With ceiling	Complete	Crop production	Yes	Yes	10	Through the roof	No			Yes	Bat smell		No			No	No	Plugging up holes	Never	No	No	No	Covered in containers/ saucepans	No	No	Yes	Food	Places of worship	Hunt bats for medicine	Men	Yes
KH	Harugale	Female	53	Pentecostal	Cohabitating/ Married	Bamba-Babwisi	5	4	Yes	No	0			Rural	15,001 – 40,000	Permanent	Cemented	Without ceiling	Incomplete	Crop production	Yes	Yes	100	Through the window	Yes	All others		Yes	Bat smell		Yes			No	No	Plugging up holes	Yes			Yes	Covered in containers/ saucepans	No	No	No		Places of worship	Hunt bats for medicine	Boys	Yes
TE	Burondo	Male	54	Anglican	Cohabitating/ Married	Bakonjo	6	4	Yes	Yes	5	10	Primary school	Rural	< 15,000	Permanent	Cemented	With ceiling	Complete	Crop production	Yes	Yes	10	Through the roof	No			Yes	Bat smell		No			No	No	Plugging up holes	Never	No	No	No	Covered in containers/ saucepans	No	No	Yes	Food	Places of worship	Hunt bats for medicine	Men	Yes
MS	Burondo	Female	56	Seventh-day Adventist	Cohabitating/ Married	Bamba-Babwisi	6	4	Yes	No	0		Primary school	Rural	40,001 – 70,000	Semi-permanent	Dusty	Without ceiling	Complete	Crop production	Yes	No			No			Yes	Bats Excreta		Yes			No	Yes	Plugging up holes	Partially			No	Covered in containers/ saucepans	No	Yes	No		Places of worship	Recreational	Boys	Yes
MSA	Ntandi	Female	56	Anglican	Cohabitating/ Married	Bakonjo	6	4	Yes	Yes	5	10	Never attended school	Urban	15,001 – 40,000	Semi-permanent	Cemented	Without ceiling	Complete	No occupation/ unemployed	Yes	Yes	10	Through the roof	No			Yes	Fear of disease spread					No	Yes	Plugging up holes	Yes	No	No	No	Covered in containers/ saucepans	No	Yes	Yes	Food	Places of worship	Hunt bats for medicine	Men	Yes
MS	Burondo	Male	56	Muslim	Cohabitating/ Married	Bamba-Babwisi	6	4	Yes	No	0		Primary school	Rural	15,001 – 40,000	Semi-permanent	Dusty	Without ceiling	Complete	Crop production	No	No			No									No	Yes	Plugging up holes	Partially			No	Covered in containers/ saucepans	No	Yes			Schools	Collection of bat guano for farm use	Men	Yes
TE	Burondo	Male	62	Anglican	Cohabitating/ Married	Bakonjo	6	4	Yes	Yes	5	10	Primary school	Rural	15,001 – 40,000	Permanent	Cemented	With ceiling	Complete	Crop production	Yes	Yes	10	Through the roof	No			Yes	Bat smell		No			No	No	Plugging up holes	Never	No	No	No	Covered in containers/ saucepans	No	No	Yes	Food	Places of worship	Hunt bats for medicine	Men	Yes
TE	Burondo	Female	63	Seventh-day Adventist	Cohabitating/ Married	Bamba-Babwisi	6	4	Yes	Yes	2	15	Vocational school	Rural	40,001 – 70,000	Semi-permanent	Dusty	Without ceiling	Complete	Crop production	No	No			No									No	Yes	Plugging up holes	Partially	Yes	No	No	Covered in containers/ saucepans	No	Yes			Places of worship	Hunt bats for medicine	Boys	No
TE	Burondo	Female	65	Seventh-day Adventist	Cohabitating/ Married	Bamba-Babwisi	6	4	Yes	Yes	2	15	Primary school	Rural	15,001 – 40,000	Semi-permanent	Dusty	Without ceiling	Complete	Crop production	Yes	No			No			Yes	Extra cleaning		Yes			No	Yes	Plugging up holes	Partially	Yes	No	No	Covered in containers/ saucepans	No	Yes	No		Places of worship	Hunt bats for medicine	Boys	No
MSA	Ntandi	Female	65	Seventh-day Adventist	Cohabitating/ Married	Bamba-Babwisi	9	4	Yes	Yes	3	15	Never attended school	Urban	15,001 – 40,000	Semi-permanent	Dusty	Without ceiling	Complete	Crop production	Yes	Yes	15	Through the roof	No			Yes	Fear of disease spread		Yes			No	Yes	Plugging up holes	Partially	Yes	No	No	Covered in containers/ saucepans	No	Yes	No		Schools	Hunt bats for medicine	Men	No
BW	Ntandi	Female	65	Seventh-day Adventist	Cohabitating/ Married	Batwa	9	4	Yes	Yes	3	10	Primary school	Urban	40,001 – 70,000	Semi-permanent	Cemented	With ceiling	Complete	Crop production	Yes	Yes	10	Through the ventilator	Yes	Fruit trees	Guava	Yes	Bat smell		Yes			No	Yes	Plugging up holes	Partially	Yes	No	No	Covered in containers/ saucepans	Yes	Yes	Yes	Water	National Park during hunting of other game meats	Hunt bats for food	Boys	Yes
TE	Burondo	Female	74	Anglican	Cohabitating/ Married	Batooro	6	4	Yes	Yes	1	2	Primary school	Rural	> 70,001	Semi-permanent	Dusty	Without ceiling	Complete	Crop production	Yes	Yes	2	Through the roof	No			No		Bats are used for medicine	Yes			Yes				Yes	Yes	No	Covered in containers/ saucepans	No	Yes	Yes	Clothes	Schools	Collection of bat guano for farm use	Men	Yes
MS	Burondo	Female	23	Anglican	Cohabitating/ Married	Bamba-Babwisi	5	3	Yes	No	0		Secondary school	Rural	40,001 – 70,000	Semi-permanent	Dusty	Without ceiling	Complete	Government officer or employee of government offices	No	No			No									No	Yes	Plugging up holes	Partially			No	Covered in containers/ saucepans	No	Yes			Schools	Collection of bat guano for farm use	Men	Yes
BW	Ntandi	Male	24	Anglican	Cohabitating/ Married	Bamba-Babwisi	8	3	Yes	Yes	2	10	Primary school	Urban	15,001 – 40,000	Semi-permanent	Dusty	Without ceiling	Incomplete	Crop production	Yes	Yes	5	Through the roof	No			Yes	Fear of disease spread		Yes			No	Yes	Plugging up holes	Partially	No	No	No	Covered in containers/ saucepans	No	Yes	Yes	Utensils	Places of worship	Hunt bats for medicine	Men	Yes
BW	Ntandi	Male	27	Seventh-day Adventist	Cohabitating/ Married	Bamba-Babwisi	6	3	Yes	Yes	8	2	Primary school	Urban	40,001 – 70,000	Semi-permanent	Cemented	With ceiling	Incomplete	Crop production	Yes	No			Yes	Fruit trees	Pawpaw	Yes	Noise		Yes			No	Yes	Plugging up holes	Partially	Yes	No	No	Covered in containers/ saucepans	No	Yes	Yes	Clothes	Places of worship	Hunt bats for food	Boys	Yes
MSA	Ntandi	Male	27	Anglican	Cohabitating/ Married	Bakonjo	5	3	Yes	Yes	5	10	Primary school	Urban	40,001 – 70,000	Temporary	Dusty	Without ceiling	Complete	Self employed	Yes	Yes	10	Through the roof	No			Yes	Fear of disease spread					No	Yes	Plugging up holes	Yes	No	No	No	Covered in containers/ saucepans	No	Yes	Yes	Food	Places of worship	Hunt bats for medicine	Men	Yes
BW	Ntandi	Male	28	Anglican	Cohabitating/ Married	Bakonjo	8	3	Yes	No	0		Secondary school	Urban	15,001 – 40,000	Semi-permanent	Dusty	Without ceiling	Complete	Hunting	Yes	Yes	5	Through the roof	No			No		Have lived with bats for years		Yes	Bats are a source of proteins	Yes						No	Covered in containers/ saucepans	No	Yes	Yes	Utensils	Places of worship	Hunt bats for medicine	Men	Yes
MC	Harugale	Male	28	Anglican	Cohabitating/ Married	Bakonjo	5	3	Yes	Yes	5	10	Never attended school	Rural	15,001 – 40,000	Temporary	Dusty	Without ceiling	Complete	No occupation/ unemployed	Yes	Yes	10	Through the roof	No			Yes	Bat smell					No	No	Plugging up holes	Partially	No	No	No	Covered in containers/ saucepans	No	No	Yes	Food	Places of worship	Hunt bats for medicine	Boys	Yes
TE	Burondo	Male	28	Pentecostal	Cohabitating/ Married	Bamba-Babwisi	9	3	Yes	Yes	2	5	Secondary school	Rural	15,001 – 40,000	Permanent	Cemented	Without ceiling	Incomplete	Crop production	Yes	Yes	5	Through the window	Yes	All others		Yes	Bat smell		Yes			No	No	Plugging up holes	Yes	No	No	Yes	Covered in containers/ saucepans	No	No	No		Places of worship	Hunt bats for medicine	Boys	Yes
BW	Ntandi	Male	29	Seventh-day Adventist	Cohabitating/ Married	Bamba-Babwisi	8	3	Yes	Yes	4	5	Primary school	Urban	15,001 – 40,000	Semi-permanent	Cemented	Without ceiling	Incomplete	Crop production	Yes	No			Yes	Fruit trees	Pawpaw	Yes	Noise		Yes			No	Yes	Plugging up holes	Partially	Yes	No	No	Covered in containers/ saucepans	No	Yes	Yes	Clothes	Places of worship	Hunt bats for food	Boys	Yes
BW	Ntandi	Male	29	Seventh-day Adventist	Cohabitating/ Married	Bamba-Babwisi	6	3	Yes	Yes	2	10	Primary school	Urban	40,001 – 70,000	Semi-permanent	Cemented	With ceiling	Incomplete	Crop production	Yes	Yes	10	Through the ventilator	Yes	Fruit trees	Guava	Yes	Bat smell		Yes			No	Yes	Plugging up holes	Partially	Yes	No	No	Covered in containers/ saucepans	No	Yes	Yes	Clothes	Places of worship	Hunt bats for food	Boys	Yes
MSA	Ntandi	Male	29	Anglican	Cohabitating/ Married	Bakonjo	5	3	Yes	Yes	5	10	Secondary school	Urban	40,001 – 70,000	Temporary	Dusty	Without ceiling	Complete	Self employed	Yes	Yes	10	Through the roof	No			Yes	Fear of disease spread					No	Yes	Plugging up holes	Yes	No	No	No	Covered in containers/ saucepans	No	Yes	Yes	Food	Places of worship	Hunt bats for medicine	Men	Yes
MSA	Ntandi	Female	29	Anglican	Cohabitating/ Married	Bakonjo	4	3	Yes	Yes	5	10	Never attended school	Urban	15,001 – 40,000	Temporary	Dusty	Without ceiling	Complete	No occupation/ unemployed	Yes	Yes	10	Through the roof	No			Yes	Fear of disease spread					No	Yes	Plugging up holes	Yes	No	No	No	Covered in containers/ saucepans	No	Yes	Yes	Food	Places of worship	Hunt bats for medicine	Men	Yes
MS	Burondo	Female	29	Anglican	Cohabitating/ Married	Bamba-Babwisi	8	3	Yes	No	0		Primary school	Rural	15,001 – 40,000	Permanent	Cemented	With ceiling	Complete	No occupation/ unemployed	No	No			No									No	No	Plugging up holes	Never			No	Covered in containers/ saucepans	No	No			Places of worship	Hunt bats for medicine	Men	Yes
MC	Harugale	Male	30	Pentecostal	Cohabitating/ Married	Bakonjo	5	3	Yes	Yes	5	10	Vocational school	Rural	40,001 – 70,000	Temporary	Dusty	Without ceiling	Complete	No occupation/ unemployed	Yes	Yes	10	Through the roof	No			Yes	Bat smell					No	No	Plugging up holes	Partially	No	No	No	Covered in containers/ saucepans	No	No	Yes	Food	Places of worship	Hunt bats for medicine	Boys	Yes
BW	Ntandi	Female	31	Seventh-day Adventist	Cohabitating/ Married	Bamba-Babwisi	7	3	Yes	Yes	5	5	Secondary school	Urban	15,001 – 40,000	Semi-permanent	Cemented	Without ceiling	Incomplete	Crop production	Yes	No			Yes	Fruit trees	Pawpaw	Yes	Bats Excreta		Yes			No	Yes	Plugging up holes	Partially	Yes	No	No	Covered in containers/ saucepans	No	Yes	Yes	Clothes	Places of worship	Hunt bats for food	Boys	Yes
TE	Burondo	Female	34	Anglican	Divorced/ Separated/ Widowed	Bamba-Babwisi	4	3	Yes	No	0		Primary school	Rural	< 15,000	Permanent	Cemented	With ceiling	Complete	Crop production	Yes	No			Yes	Fruit trees	Banana	Yes	Bat smell		Yes			No	Yes	Using barrier materials like thorns	Partially			No	Open containers/ saucepans	Yes	Yes	Yes	Water	National Park during collection of herbs	Hunt bats for food	Boys	Yes
BW	Ntandi	Male	34	Seventh-day Adventist	Cohabitating/ Married	Bamba-Babwisi	7	3	Yes	Yes	2	10	Primary school	Urban	15,001 – 40,000	Semi-permanent	Cemented	With ceiling	Incomplete	Crop production	Yes	Yes	10	Through the ventilator	Yes	Fruit trees	Guava	Yes	Bat smell		Yes			No	Yes	Plugging up holes	Partially	Yes	No	No	Covered in containers/ saucepans	No	Yes	Yes	Clothes	Places of worship	Hunt bats for food	Boys	Yes
MSA	Ntandi	Male	34	Seventh-day Adventist	Cohabitating/ Married	Bamba-Babwisi	5	3	Yes	No	0		Secondary school	Urban	15,001 – 40,000	Semi-permanent	Dusty	Without ceiling	Complete	Crop production	Yes	Yes	15	Through the roof	No			Yes	Fear of disease spread		Yes			No	Yes	Plugging up holes	Partially			No	Covered in containers/ saucepans	No	Yes	No		Schools	Religious	Men	No
KH	Harugale	Male	34	Seventh-day Adventist	Cohabitating/ Married	Bamba-Babwisi	6	3	Yes	Yes	5	5	Secondary school	Rural	< 15,000	Semi-permanent	Dusty	Without ceiling	Incomplete	Crop production	Yes	No			Yes	Fruit trees	Pawpaw	Yes	Bats Excreta		Yes			No	Yes	Plugging up holes	Partially	Yes	No	No	Covered in containers/ saucepans	No	Yes	No		Places of worship	Recreational	Boys	Yes
MSA	Ntandi	Female	34	Anglican	Cohabitating/ Married	Bakonjo	5	3	Yes	Yes	5	10	Never attended school	Urban	15,001 – 40,000	Semi-permanent	Cemented	Without ceiling	Complete	No occupation/ unemployed	Yes	Yes	10	Through the roof	No			Yes	Bat smell					No	Yes	Plugging up holes	Yes	No	No	No	Covered in containers/ saucepans	No	Yes	Yes	Food	Places of worship	Hunt bats for medicine	Men	Yes
MC	Harugale	Female	34	Anglican	Cohabitating/ Married	Bakonjo	5	3	Yes	Yes	2	10	Primary school	Rural	40,001 – 70,000	Semi-permanent	Cemented	Without ceiling	Incomplete	Crop production	Yes	Yes	10	Through the roof	No			Yes	Fear of disease spread		Yes			No	Yes	Plugging up holes	Yes	No	No	No	Covered in containers/ saucepans	No	Yes	Yes	Utensils	Places of worship	Hunt bats for medicine	Men	Yes
MSA	Ntandi	Male	34	Anglican	Cohabitating/ Married	Bakonjo	5	3	Yes	Yes	5	10	Vocational school	Urban	15,001 – 40,000	Temporary	Dusty	Without ceiling	Complete	Hunting	Yes	Yes	10	Through the roof	No			Yes	Fear of disease spread			Yes	Medicine purposes	No	Yes	Plugging up holes	Yes	No	No	No	Covered in containers/ saucepans	No	Yes	Yes	Food	Places of worship	Hunt bats for medicine	Men	Yes
MS	Burondo	Male	34	Anglican	Cohabitating/ Married	Bamba-Babwisi	8	3	Yes	Yes	5	10	Primary school	Rural	15,001 – 40,000	Permanent	Cemented	With ceiling	Complete	Crop production	Yes	Yes	10	Through the roof	No			Yes	Bat smell		No			No	Yes	Plugging up holes	Never	No	No	No	Covered in containers/ saucepans	No	No	Yes	Food	Places of worship	Hunt bats for medicine	Men	Yes
TE	Burondo	Male	35	Roman catholic	Cohabitating/ Married	Bamba-Babwisi	5	3	Yes	Yes	5	50	Primary school	Rural	15,001 – 40,000	Permanent	Cemented	With ceiling	Complete	Crop production	Yes	No			Yes	Fruit trees	Mango	Yes	Bat smell		Yes			No	Yes	Using barrier materials like thorns	Partially	Yes	No	Yes	Open containers/ saucepans	Yes	Yes	Yes	Water	National Park during cave activities	Hunt bats for food	Men	Yes
MC	Harugale	Male	35	Pentecostal	Cohabitating/ Married	Bamba-Babwisi	5	3	Yes	Yes	2	5	Secondary school	Rural	> 70,001	Permanent	Cemented	Without ceiling	Incomplete	Crop production	Yes	Yes	5	Through the window	Yes	All others		Yes	Bat smell		Yes			No	No	Plugging up holes	Yes	No	No	Yes	Covered in containers/ saucepans	No	No	No		Places of worship	Hunt bats for medicine	Boys	Yes
TE	Burondo	Male	35	Anglican	Cohabitating/ Married	Bamba-Babwisi	6	3	Yes	Yes	5	10	Primary school	Rural	< 15,000	Permanent	Cemented	With ceiling	Complete	Hunting	Yes	Yes	10	Through the roof	No			Yes	Bat smell			Yes	Medicine purposes	No	Yes	Plugging up holes	Never	No	No	No	Covered in containers/ saucepans	No	No	Yes	Food	Places of worship	Hunt bats for medicine	Men	Yes
BW	Ntandi	Female	36	Seventh-day Adventist	Cohabitating/ Married	Bamba-Babwisi	8	3	Yes	Yes	5	10	Primary school	Urban	15,001 – 40,000	Semi-permanent	Cemented	With ceiling	Incomplete	Crop production	Yes	Yes	10	Through the ventilator	Yes	Fruit trees	Guava	Yes	Noise		Yes			No	Yes	Plugging up holes	Partially	Yes	No	No	Covered in containers/ saucepans	No	Yes	Yes	Clothes	Places of worship	Hunt bats for food	Boys	Yes
TE	Burondo	Female	37	No religion	Cohabitating/ Married	Bamba-Babwisi	6	3	Yes	Yes	5	50	Primary school	Rural	15,001 – 40,000	Permanent	Cemented	With ceiling	Complete	Crop production	Yes	No			Yes	Fruit trees	Banana	Yes	Bat smell		Yes			No	Yes	Using barrier materials like thorns	Partially	Yes	No	No	Open containers/ saucepans	Yes	Yes	Yes	Water	National Park during cave activities	Hunt bats for food	Boys	Yes
MSA	Ntandi	Female	37	Seventh-day Adventist	Cohabitating/ Married	Bamba-Babwisi	7	3	Yes	Yes	3	15	Primary school	Urban	15,001 – 40,000	Semi-permanent	Dusty	Without ceiling	Complete	Market (food and animal trade)	Yes	Yes	15	Through the roof	No			Yes	Fear of disease spread					No	Yes	Plugging up holes	Partially	Yes	No	No	Covered in containers/ saucepans	No	Yes	No		Schools	Religious	Men	No
TE	Burondo	Female	37	Anglican	Cohabitating/ Married	Batooro	6	3	Yes	Yes	1	2	Never attended school	Rural	15,001 – 40,000	Semi-permanent	Dusty	Without ceiling	Complete	Crop production	Yes	Yes	2	Through the roof	No			No		Bats are a source of proteins	Yes			Yes				Yes	Yes	No	Covered in containers/ saucepans	No	Yes	Yes	Clothes	Schools	Collection of bat guano for farm use	Men	Yes
BW	Ntandi	Female	38	Anglican	Cohabitating/ Married	Bakonjo	7	3	Yes	No	0		Primary school	Urban	15,001 – 40,000	Semi-permanent	Dusty	Without ceiling	Complete	Crop production	Yes	Yes	5	Through the roof	No			No		Have lived with bats for years	Yes			Yes						No	Covered in containers/ saucepans	No	Yes	Yes	Utensils	Places of worship	Hunt bats for medicine	Men	Yes
BW	Ntandi	Female	39	Seventh-day Adventist	Cohabitating/ Married	Bamba-Babwisi	9	3	Yes	Yes	6	2	Primary school	Urban	40,001 – 70,000	Semi-permanent	Cemented	With ceiling	Incomplete	Crop production	Yes	No			Yes	Fruit trees	Guava	Yes	Noise		Yes			No	Yes	Plugging up holes	Partially	Yes	No	No	Covered in containers/ saucepans	No	Yes	Yes	Clothes	Places of worship	Hunt bats for food	Boys	Yes
TE	Burondo	Female	39	Seventh-day Adventist	Cohabitating/ Married	Bamba-Babwisi	5	3	Yes	Yes	2	15	Primary school	Rural	15,001 – 40,000	Semi-permanent	Dusty	Without ceiling	Complete	Crop production	No	No			No									No	Yes	Plugging up holes	Partially	Yes	No	No	Covered in containers/ saucepans	No	Yes			Schools	Hunt bats for medicine	Women	No
MSA	Ntandi	Male	39	Anglican	Cohabitating/ Married	Bakonjo	6	3	Yes	Yes	5	10	Secondary school	Urban	40,001 – 70,000	Temporary	Dusty	Without ceiling	Complete	Crop production	Yes	Yes	10	Through the roof	No			Yes	Fear of disease spread		Yes			No	Yes	Plugging up holes	Yes	No	No	No	Covered in containers/ saucepans	No	Yes	Yes	Food	Places of worship	Hunt bats for medicine	Men	Yes
MS	Burondo	Female	39	Pentecostal	Cohabitating/ Married	Bamba-Babwisi	8	3	Yes	No	0		Primary school	Rural	15,001 – 40,000	Permanent	Cemented	Without ceiling	Complete	Crop production	Yes	Yes	5	Through the window	Yes	All others		Yes	Bat smell		Yes			No	No	Plugging up holes	Yes			Yes	Covered in containers/ saucepans	No	No	No		Places of worship	Hunt bats for medicine	Boys	Yes
BW	Ntandi	Male	40	Seventh-day Adventist	Cohabitating/ Married	Bamba-Babwisi	8	3	Yes	Yes	5	2	Primary school	Urban	40,001 – 70,000	Semi-permanent	Cemented	With ceiling	Incomplete	Crop production	Yes	No			Yes	Fruit trees	Guava	Yes	Noise		Yes			No	Yes	Plugging up holes	Partially	Yes	No	No	Covered in containers/ saucepans	No	Yes	Yes	Clothes	Places of worship	Hunt bats for food	Boys	Yes
MC	Harugale	Male	43	Anglican	Cohabitating/ Married	Bakonjo	6	3	Yes	Yes	5	10	Primary school	Rural	> 70,001	Temporary	Cemented	Without ceiling	Incomplete	Self employed	Yes	Yes	10	Through the roof	No			Yes	Fear of disease spread					No	Yes	Plugging up holes	Yes	No	No	No	Covered in containers/ saucepans	No	Yes	Yes	Food	Places of worship	Hunt bats for medicine	Men	Yes
BW	Ntandi	Female	43	Seventh-day Adventist	Cohabitating/ Married	Batwa	6	3	Yes	Yes	4	10	Primary school	Urban	15,001 – 40,000	Permanent	Cemented	With ceiling	Complete	Market (food and animal trade)	Yes	No			Yes	Fruit trees	Banana	Yes	Bat smell					No	Yes	Planting of repelling plants around the house	Partially	Yes	No	No	Open containers/ saucepans	Yes	Yes	Yes	Water	National Park during hunting of other game meats	Hunt bats for food	Boys	Yes
TE	Burondo	Female	43	Anglican	Cohabitating/ Married	Bakonjo	5	3	Yes	Yes	5	10	Primary school	Rural	< 15,000	Permanent	Cemented	With ceiling	Complete	Crop production	Yes	Yes	10	Through the roof	No			Yes	Bat smell		No			No	Yes	Plugging up holes	Never	No	No	No	Covered in containers/ saucepans	No	No	Yes	Food	Places of worship	Hunt bats for medicine	Men	Yes
MSA	Ntandi	Male	43	Anglican	Cohabitating/ Married	Bamba-Babwisi	6	3	Yes	Yes	5	10	Primary school	Urban	15,001 – 40,000	Permanent	Cemented	With ceiling	Complete	No occupation/ unemployed	Yes	Yes	10	Through the roof	No			Yes	Bat smell					No	Yes	Plugging up holes	Yes	No	No	No	Covered in containers/ saucepans	No	Yes	Yes	Food	Places of worship	Hunt bats for medicine	Men	Yes
MSA	Ntandi	Female	44	Anglican	Divorced/ Separated/ Widowed	Bakonjo	7	3	Yes	Yes	5	10	Secondary school	Urban	15,001 – 40,000	Semi-permanent	Cemented	Without ceiling	Complete	No occupation/ unemployed	Yes	Yes	10	Through the roof	No			Yes	Fear of disease spread					No	Yes	Plugging up holes	Yes	No	No	No	Covered in containers/ saucepans	No	Yes	Yes	Food	Places of worship	Hunt bats for medicine	Men	Yes
MS	Burondo	Female	44	Anglican	Cohabitating/ Married	Bamba-Babwisi	5	3	Yes	No	0		Primary school	Rural	15,001 – 40,000	Semi-permanent	Dusty	Without ceiling	Complete	Crop production	No	No			No									No	Yes	Plugging up holes	Partially			No	Covered in containers/ saucepans	No	Yes			Schools	Collection of bat guano for farm use	Men	Yes
MSA	Ntandi	Male	46	Anglican	Cohabitating/ Married	Bamba-Babwisi	5	3	Yes	Yes	5	10	Primary school	Urban	15,001 – 40,000	Temporary	Dusty	Without ceiling	Complete	No occupation/ unemployed	Yes	Yes	10	Through the roof	No			Yes	Fear of disease spread					No	Yes	Plugging up holes	Yes	No	No	No	Covered in containers/ saucepans	No	Yes	Yes	Food	Places of worship	Hunt bats for medicine	Men	Yes
MS	Burondo	Male	46	Anglican	Divorced/ Separated/ Widowed	Bamba-Babwisi	5	3	Yes	No	0		Primary school	Rural	15,001 – 40,000	Permanent	Cemented	With ceiling	Complete	Market (food and animal trade)	No	No			No									No	No	Plugging up holes	Never			No	Covered in containers/ saucepans	No	No			Places of worship	Hunt bats for medicine	Men	Yes
BW	Ntandi	Female	46	Seventh-day Adventist	Cohabitating/ Married	Batwa	5	3	Yes	No	0		Primary school	Urban	15,001 – 40,000	Semi-permanent	Cemented	With ceiling	Complete	Crop production	Yes	Yes	10	Through the ventilator	Yes	Fruit trees	Guava	Yes	Bat smell		Yes			No	Yes	Plugging up holes	Partially			No	Covered in containers/ saucepans	Yes	Yes	Yes	Clothes	National Park during hunting of other game meats	Hunt bats for food	Boys	Yes
BW	Ntandi	Female	51	Seventh-day Adventist	Cohabitating/ Married	Bamba-Babwisi	12	3	Yes	Yes	3	10	Primary school	Urban	40,001 – 70,000	Permanent	Cemented	With ceiling	Complete	Crop production	Yes	No			Yes	Fruit trees	Banana	Yes	Bat smell		Yes			No	Yes	Planting of repelling plants around the house	Partially	Yes	No	No	Open containers/ saucepans	Yes	Yes	Yes	Water	National Park during hunting of other game meats	Hunt bats for food	Boys	Yes
MS	Burondo	Male	51	Anglican	Cohabitating/ Married	Bakonjo	8	3	Yes	No	0		Primary school	Rural	15,001 – 40,000	Permanent	Cemented	With ceiling	Complete	Crop production	No	No			No									No	Yes	Plugging up holes	Never			No	Covered in containers/ saucepans	No	No			Places of worship	Hunt bats for medicine	Men	Yes
KH	Harugale	Male	51	Pentecostal	Divorced/ Separated/ Widowed	Bamba-Babwisi	4	3	Yes	Yes	5	3	Primary school	Rural	< 15,000	Permanent	Cemented	Without ceiling	Incomplete	Student	Yes	Yes	3	Through the window	Yes	All others		Yes	Bat smell					No	No	Plugging up holes	Yes	No	No	No	Covered in containers/ saucepans	No	No	No		Places of worship	Hunt bats for medicine	Boys	Yes
MC	Harugale	Female	52	Anglican	Cohabitating/ Married	Batwa	5	3	Yes	Yes	6	50	Primary school	Rural	15,001 – 40,000	Semi-permanent	Dusty	Without ceiling	Complete	Housewife	Yes	Yes	50	Through the roof	No			No		Bats are a source of proteins				Yes				Yes	Yes	No	Covered in containers/ saucepans	No	Yes	Yes	Clothes	Places of worship	Hunt bats for medicine	Men	Yes
BW	Ntandi	Male	52	Seventh-day Adventist	Cohabitating/ Married	Batwa	7	3	Yes	No	0		Primary school	Urban	40,001 – 70,000	Permanent	Cemented	With ceiling	Complete	Crop production	Yes	No			Yes	Fruit trees	Banana	Yes	Bat smell		Yes			No	Yes	Plugging up holes	Partially			No	Open containers/ saucepans	Yes	Yes	Yes	Water	National Park during hunting of other game meats	Hunt bats for food	Boys	Yes
MC	Harugale	Male	53	Anglican	Cohabitating/ Married	Bakonjo	5	3	Yes	Yes	5	10	Primary school	Rural	15,001 – 40,000	Temporary	Dusty	Without ceiling	Incomplete	Hunting	Yes	Yes	10	Through the roof	No			Yes	Fear of disease spread			Yes	For culture and beliefs	No	Yes	Plugging up holes	Yes	No	No	No	Covered in containers/ saucepans	No	Yes	Yes	Food	Places of worship	Hunt bats for medicine	Men	Yes
TE	Burondo	Female	54	Anglican	Cohabitating/ Married	Bamba-Babwisi	5	3	Yes	No	0		Primary school	Rural	15,001 – 40,000	Semi-permanent	Dusty	Without ceiling	Complete	Crop production	No	No			No									No	Yes	Plugging up holes	Partially			No	Covered in containers/ saucepans	No	Yes			Schools	Collection of bat guano for farm use	Men	Yes
TE	Burondo	Female	56	Roman catholic	Cohabitating/ Married	Bamba-Babwisi	5	3	Yes	Yes	4	50	Primary school	Rural	< 15,000	Permanent	Cemented	With ceiling	Complete	Crop production	No	No			No									No	Yes	Using barrier materials like thorns	Partially	Yes	No	Yes	Open containers/ saucepans	Yes	Yes			National Park during firewood collection	Hunt bats for food	Men	Yes
BW	Ntandi	Female	56	Seventh-day Adventist	Cohabitating/ Married	Bamba-Babwisi	9	3	Yes	Yes	5	5	Primary school	Urban	15,001 – 40,000	Semi-permanent	Cemented	Without ceiling	Incomplete	Crop production	Yes	No			Yes	Fruit trees	Pawpaw	Yes	Bats Excreta		Yes			No	Yes	Plugging up holes	Partially	Yes	No	No	Covered in containers/ saucepans	No	Yes	Yes	Clothes	Places of worship	Recreational	Boys	Yes
KH	Harugale	Male	56	Pentecostal	Cohabitating/ Married	Bamba-Babwisi	5	3	Yes	Yes	5	10	Primary school	Rural	15,001 – 40,000	Semi-permanent	Cemented	Without ceiling	Complete	No occupation/ unemployed	Yes	Yes	10	Through the door	Yes	All others		Yes	Bat smell					No	No	Lights in the ceiling	Partially	No	No	No	Covered in containers/ saucepans	No	No	Yes	Water	Places of worship	Hunt bats for medicine	Boys	Yes
MC	Harugale	Male	62	Anglican	Cohabitating/ Married	Batwa	5	3	Yes	Yes	10	5	Primary school	Rural	> 70,001	Semi-permanent	Dusty	Without ceiling	Complete	Crop production	Yes	Yes	5	Through the roof	No			No		Bats are a source of proteins	Yes			Yes				Yes	Yes	No	Covered in containers/ saucepans	No	Yes	Yes	Utensils	Places of worship	Hunt bats for medicine	Men	Yes
BW	Ntandi	Male	62	Seventh-day Adventist	Cohabitating/ Married	Batwa	9	3	Yes	Yes	10	10	Primary school	Urban	15,001 – 40,000	Permanent	Cemented	With ceiling	Complete	Crop production	No	No			No									No	Yes	Plugging up holes	Partially	Yes	No	No	Open containers/ saucepans	Yes	Yes			National Park during hunting of other game meats	Hunt bats for food	Boys	Yes
BW	Ntandi	Female	63	Anglican	Cohabitating/ Married	Batwa	5	3	Yes	No	0		Primary school	Urban	40,001 – 70,000	Semi-permanent	Dusty	Without ceiling	Complete	Market (food and animal trade)	Yes	Yes	5	Through the roof	No			No		Have lived with bats for years				Yes						No	Covered in containers/ saucepans	No	Yes	Yes	Utensils	Places of worship	Hunt bats for medicine	Men	Yes
MS	Burondo	Male	63	Anglican	Cohabitating/ Married	Bakonjo	8	3	Yes	Yes	5	10	Primary school	Rural	< 15,000	Permanent	Cemented	With ceiling	Complete	Crop production	Yes	Yes	10	Through the roof	No			Yes	Bat smell		No			No	No	Plugging up holes	Never	No	No	No	Covered in containers/ saucepans	No	No	Yes	Food	Places of worship	Hunt bats for medicine	Men	Yes
MS	Burondo	Female	65	Anglican	Cohabitating/ Married	Bamba-Babwisi	6	3	Yes	No	0		Primary school	Rural	15,001 – 40,000	Permanent	Cemented	With ceiling	Complete	Crop production	Yes	Yes	10	Through the roof	No			Yes	Bat smell		No			No	No	Plugging up holes	Never			No	Covered in containers/ saucepans	No	No	Yes	Food	Places of worship	Hunt bats for medicine	Men	Yes
BW	Ntandi	Female	65	Anglican	Cohabitating/ Married	Bamba-Babwisi	7	3	Yes	Yes	2	10	Primary school	Urban	40,001 – 70,000	Semi-permanent	Dusty	Without ceiling	Incomplete	Market (food and animal trade)	Yes	Yes	10	Through the roof	No			Yes	Fear of disease spread					No	Yes	Plugging up holes	Partially	No	No	No	Covered in containers/ saucepans	No	Yes	Yes	Utensils	Places of worship	Hunt bats for medicine	Men	Yes
KH	Harugale	Female	65	Pentecostal	Cohabitating/ Married	Bamba-Babwisi	7	3	No	No	0		Vocational school	Rural	> 70,001	Semi-permanent	Cemented	Without ceiling	Complete	Government officer or employee of government offices	Yes	Yes	10	Through the door	Yes	All others		Yes	Bat smell					No	No	Lights in the ceiling	Partially			No	Covered in containers/ saucepans	No	No	Yes	Water	Places of worship	Hunt bats for medicine	Boys	Yes
MSA	Ntandi	Male	67	Anglican	Cohabitating/ Married	Bakonjo	5	3	Yes	Yes	5	10	Secondary school	Urban	40,001 – 70,000	Semi-permanent	Cemented	Without ceiling	Complete	Crop production	Yes	Yes	10	Through the roof	No			Yes	Fear of disease spread		Yes			No	Yes	Plugging up holes	Yes	No	No	No	Covered in containers/ saucepans	No	Yes	Yes	Food	Places of worship	Hunt bats for medicine	Men	Yes
KH	Harugale	Female	74	Seventh-day Adventist	Cohabitating/ Married	Bamba-Babwisi	5	3	Yes	Yes	4	5	Primary school	Rural	< 15,000	Semi-permanent	Dusty	Without ceiling	Incomplete	Self employed	Yes	No			No			Yes	Bats Excreta					No	Yes	Plugging up holes	Partially	Yes	No	No	Covered in containers/ saucepans	No	Yes	No		Places of worship	Recreational	Boys	Yes
KH	Harugale	Male	74	Pentecostal	Cohabitating/ Married	Bamba-Babwisi	6	3	Yes	Yes	5	10	Secondary school	Rural	< 15,000	Semi-permanent	Cemented	Without ceiling	Complete	Market (food and animal trade)	Yes	Yes	10	Through the door	Yes	All others		Yes	Bat smell					No	No	Plugging up holes	Partially	No	No	No	Covered in containers/ saucepans	No	No	No		Places of worship	Hunt bats for medicine	Boys	Yes
MS	Burondo	Male	74	Anglican	Cohabitating/ Married	Bamba-Babwisi	8	3	Yes	No	0		Primary school	Rural	15,001 – 40,000	Semi-permanent	Cemented	Without ceiling	Incomplete	Market (food and animal trade)	No	No			No									No	Yes	Plugging up holes	Yes			No	Covered in containers/ saucepans	No	Yes			Places of worship	Hunt bats for medicine	Men	Yes
MS	Burondo	Female	23	Roman catholic	Divorced/ Separated/ Widowed	Bamba-Babwisi	4	2	Yes	No	0		Never attended school	Rural	< 15,000	Permanent	Cemented	With ceiling	Complete	Self employed	Yes	No			Yes	Fruit trees	Mango	Yes	Bat smell					No	Yes	Using barrier materials like thorns	Partially			Yes	Open containers/ saucepans	Yes	Yes	Yes	Water	Places of worship	Hunt bats for food	Men	Yes
BW	Ntandi	Male	23	Anglican	Cohabitating/ Married	Batwa	4	2	Yes	Yes	2	5	Primary school	Urban	15,001 – 40,000	Semi-permanent	Dusty	Without ceiling	Complete	Hunting	Yes	Yes	5	Through the roof	No			Yes	Fear of disease spread			Yes	For culture and beliefs	No	Yes	Plugging up holes	Partially	Yes	No	No	Covered in containers/ saucepans	No	Yes	Yes	Utensils	Places of worship	Hunt bats for medicine	Men	Yes
KH	Harugale	Male	24	Seventh-day Adventist	Cohabitating/ Married	Bamba-Babwisi	4	2	Yes	Yes	4	5	Primary school	Rural	< 15,000	Semi-permanent	Dusty	Without ceiling	Incomplete	Self employed	Yes	No			Yes	All others		Yes	Bats Excreta					No	Yes	Plugging up holes	Partially	Yes	No	No	Covered in containers/ saucepans	No	Yes	No		Places of worship	Recreational	Boys	Yes
MC	Harugale	Female	24	Seventh-day Adventist	Divorced/ Separated/ Widowed	Bamba-Babwisi	5	2	Yes	Yes	3	15	Never attended school	Rural	> 70,001	Semi-permanent	Dusty	Without ceiling	Complete	Crop production	No	No			No									No	Yes	Plugging up holes	Partially	Yes	No	No	Covered in containers/ saucepans	No	Yes			Schools	Hunt bats for medicine	Men	No
MSA	Ntandi	Female	24	Anglican	Cohabitating/ Married	Batwa	4	2	Yes	Yes	5	10	Never attended school	Urban	15,001 – 40,000	Permanent	Cemented	With ceiling	Complete	No occupation/ unemployed	Yes	Yes	10	Through the roof	No			Yes	Bat smell					No	Yes	Plugging up holes	Yes	No	No	No	Covered in containers/ saucepans	No	Yes	Yes	Food	Places of worship	Hunt bats for medicine	Men	Yes
BW	Ntandi	Male	26	Anglican	Cohabitating/ Married	Bakonjo	5	2	Yes	Yes	10	5	Primary school	Urban	< 15,000	Semi-permanent	Dusty	Without ceiling	Complete	Hunting	Yes	Yes	5	Through the roof	No			No		Have lived with bats for years		Yes	Bats are a source of proteins	Yes				Yes	Yes	No	Covered in containers/ saucepans	No	Yes	Yes	Utensils	Places of worship	Hunt bats for medicine	Men	Yes
MS	Burondo	Female	27	Seventh-day Adventist	Cohabitating/ Married	Bamba-Babwisi	6	2	Yes	No	0		Secondary school	Rural	15,001 – 40,000	Semi-permanent	Dusty	Without ceiling	Complete	Crop production	No	No			No									No	Yes	Plugging up holes	Partially			No	Covered in containers/ saucepans	No	Yes			Places of worship	Recreational	Boys	Yes
MS	Burondo	Female	27	Muslim	Cohabitating/ Married	Bamba-Babwisi	3	2	Yes	No	0		Primary school	Rural	15,001 – 40,000	Semi-permanent	Dusty	Without ceiling	Complete	Crop production	Yes	Yes	2	Through the roof	No			No		Have lived with bats for years	Yes			Yes						No	Covered in containers/ saucepans	No	Yes	Yes	Clothes	Schools	Collection of bat guano for farm use	Men	Yes
TE	Burondo	Male	27	Seventh-day Adventist	Cohabitating/ Married	Bamba-Babwisi	8	2	Yes	Yes	2	15	Vocational school	Rural	40,001 – 70,000	Semi-permanent	Dusty	Without ceiling	Complete	Crop production	Yes	Yes	15	Through the roof	No			Yes	Extra cleaning		Yes			No	Yes	Plugging up holes	Partially	Yes	No	No	Covered in containers/ saucepans	No	Yes	No		Schools	Hunt bats for medicine	Women	No
BW	Ntandi	Female	28	Seventh-day Adventist	Cohabitating/ Married	Bamba-Babwisi	7	2	Yes	Yes	2	10	Primary school	Urban	15,001 – 40,000	Semi-permanent	Cemented	With ceiling	Complete	Crop production	Yes	Yes	10	Through the ventilator	Yes	Fruit trees	Guava	Yes	Bat smell		Yes			No	Yes	Plugging up holes	Partially	Yes	No	No	Covered in containers/ saucepans	No	Yes	Yes	Clothes	Places of worship	Hunt bats for food	Boys	Yes
MC	Harugale	Female	29	Roman catholic	Cohabitating/ Married	Bamba-Babwisi	5	2	Yes	Yes	1	50	Primary school	Rural	> 70,001	Temporary	Cemented	With ceiling	Complete	Crop production	No	No		Through the door	No									No	Yes	Smoke	Yes	Yes	No	Yes	Refrigerated	Yes	Yes		Water	Places of worship	Religious	Men	Yes
BW	Ntandi	Female	29	Anglican	Cohabitating/ Married	Bamba-Babwisi	4	2	Yes	No	0		Primary school	Urban	15,001 – 40,000	Semi-permanent	Dusty	Without ceiling	Complete	Market (food and animal trade)	No	No			No									No	Yes	Plugging up holes	Partially			No	Covered in containers/ saucepans	No	Yes			Places of worship	Hunt bats for medicine	Men	Yes
KH	Harugale	Male	29	Pentecostal	Cohabitating/ Married	Bamba-Babwisi	5	2	Yes	Yes	5	10	Never attended school	Rural	< 15,000	Semi-permanent	Cemented	Without ceiling	Complete	No occupation/ unemployed	Yes	Yes	10	Through the door	Yes	All others		Yes	Bat smell					No	No	Lights in the ceiling	Partially	No	No	No	Covered in containers/ saucepans	No	No	Yes	Water	Places of worship	Hunt bats for medicine	Boys	Yes
BW	Ntandi	Male	29	Anglican	Cohabitating/ Married	Bakonjo	5	2	Yes	Yes	10	5	Primary school	Urban	< 15,000	Semi-permanent	Dusty	Without ceiling	Complete	Hunting	No	No			No							Yes	Bats are a source of proteins	No	Yes	Plugging up holes	Partially	Yes	No	No	Covered in containers/ saucepans	No	Yes			Places of worship	Hunt bats for medicine	Men	Yes
MC	Harugale	Female	29	Anglican	Divorced/ Separated/ Widowed	Batwa	8	2	Yes	Yes	5	10	Primary school	Rural	> 70,001	Temporary	Dusty	Without ceiling	Complete	Crop production	Yes	Yes	10	Through the roof	No			Yes	Bat smell		No			No	No	Plugging up holes	Partially	No	No	No	Covered in containers/ saucepans	No	No	Yes	Food	Places of worship	Hunt bats for medicine	Boys	Yes
MSA	Ntandi	Male	32	Seventh-day Adventist	Cohabitating/ Married	Bamba-Babwisi	4	2	Yes	Yes	3	15	Secondary school	Urban	15,001 – 40,000	Semi-permanent	Dusty	Without ceiling	Complete	Crop production	No	No			No									No	Yes	Plugging up holes	Partially	Yes	No	No	Covered in containers/ saucepans	No	Yes			Schools	Religious	Men	No
BW	Ntandi	Female	32	Seventh-day Adventist	Cohabitating/ Married	Batwa	6	2	Yes	Yes	2	10	Primary school	Urban	40,001 – 70,000	Permanent	Cemented	With ceiling	Complete	Crop production	Yes	No			Yes	Fruit trees	Banana	Yes	Bat smell		Yes			No	Yes	Planting of repelling plants around the house	Partially	Yes	No	No	Open containers/ saucepans	Yes	Yes	Yes	Water	National Park during hunting of other game meats	Hunt bats for food	Boys	Yes
KH	Harugale	Male	32	Pentecostal	Cohabitating/ Married	Bamba-Babwisi	6	2	Yes	Yes	5	3	Secondary school	Rural	15,001 – 40,000	Permanent	Cemented	Without ceiling	Incomplete	Crop production	Yes	Yes	3	Through the window	Yes	All others		Yes	Bat smell		Yes			No	No	Plugging up holes	Yes	No	No	Yes	Covered in containers/ saucepans	No	No	No		Places of worship	Hunt bats for medicine	Boys	Yes
BW	Ntandi	Male	33	Anglican	Cohabitating/ Married	Bamba-Babwisi	5	2	Yes	No	0		Secondary school	Urban	40,001 – 70,000	Semi-permanent	Dusty	Without ceiling	Complete	Government officer or employee of government offices	Yes	Yes	5	Through the roof	No			Yes	Fear of disease spread					No	Yes	Plugging up holes	Partially			No	Covered in containers/ saucepans	No	Yes	Yes	Utensils	Places of worship	Hunt bats for medicine	Men	Yes
MC	Harugale	Female	33	Seventh-day Adventist	Divorced/ Separated/ Widowed	Bamba-Babwisi	7	2	Yes	Yes	2	15	Never attended school	Rural	15,001 – 40,000	Semi-permanent	Dusty	Without ceiling	Complete	Crop production	Yes	Yes	15	Through the roof	No			Yes	Fear of disease spread		Yes			No	Yes	Plugging up holes	Partially	Yes	No	No	Covered in containers/ saucepans	No	Yes	No		Schools	Hunt bats for medicine	Women	No
MS	Burondo	Female	34	Anglican	Cohabitating/ Married	Bamba-Babwisi	4	2	Yes	No	0		Primary school	Rural	15,001 – 40,000	Semi-permanent	Dusty	Without ceiling	Complete	Crop production	No	No			No									No	Yes	Plugging up holes	Partially			No	Covered in containers/ saucepans	No	Yes			Schools	Collection of bat guano for farm use	Men	Yes
MC	Harugale	Female	34	Pentecostal	Cohabitating/ Married	Bamba-Babwisi	4	2	Yes	Yes	2	5	Primary school	Rural	> 70,001	Permanent	Cemented	Without ceiling	Incomplete	Crop production	Yes	Yes	5	Through the window	Yes	All others		Yes	Bat smell		Yes			No	No	Plugging up holes	Yes	No	No	Yes	Covered in containers/ saucepans	No	No	No		Places of worship	Hunt bats for medicine	Boys	Yes
MSA	Ntandi	Female	35	Muslim	Cohabitating/ Married	Bamba-Babwisi	4	2	Yes	No	0		Primary school	Urban	< 15,000	Semi-permanent	Dusty	Without ceiling	Complete	Crop production	Yes	Yes	5	Through the roof	No			No		Use bats to tell time	Yes			Yes						No	Covered in containers/ saucepans	No	Yes	No		Schools	Collection of bat guano for farm use	Men	No
MS	Burondo	Male	35	Anglican	Cohabitating/ Married	Bamba-Babwisi	5	2	Yes	No	0		Primary school	Rural	15,001 – 40,000	Semi-permanent	Cemented	Without ceiling	Incomplete	Crop production	Yes	Yes	10	Through the roof	No			Yes	Fear of disease spread		Yes			No	Yes	Plugging up holes	Yes			No	Covered in containers/ saucepans	No	Yes	Yes	Utensils	Places of worship	Hunt bats for medicine	Men	Yes
BW	Ntandi	Female	35	Anglican	Single	Bakonjo	6	2	Yes	Yes	10	5	Never attended school	Urban	< 15,000	Semi-permanent	Dusty	Without ceiling	Complete	Crop production	Yes	Yes	5	Through the roof	No			No		Have lived with bats for years	Yes			Yes				Yes	Yes	No	Covered in containers/ saucepans	No	Yes	Yes	Utensils	Places of worship	Hunt bats for medicine	Men	Yes
MSA	Ntandi	Male	35	Anglican	Cohabitating/ Married	Bakonjo	4	2	Yes	Yes	5	10	Undergraduate	Urban	40,001 – 70,000	Temporary	Dusty	Without ceiling	Complete	Crop production	Yes	Yes	10	Through the roof	No			Yes	Fear of disease spread		Yes			No	Yes	Plugging up holes	Yes	No	No	No	Covered in containers/ saucepans	No	Yes	Yes	Food	Places of worship	Hunt bats for medicine	Men	Yes
TE	Burondo	Female	36	Seventh-day Adventist	Cohabitating/ Married	Bamba-Babwisi	4	2	Yes	No	0		Never attended school	Rural	15,001 – 40,000	Semi-permanent	Dusty	Without ceiling	Complete	Crop production	No	No			No									No	Yes	Plugging up holes	Partially			No	Covered in containers/ saucepans	No	Yes			Places of worship	Hunt bats for medicine	Girls	No
MSA	Ntandi	Female	36	Anglican	Cohabitating/ Married	Bamba-Babwisi	4	2	Yes	Yes	5	10	Primary school	Urban	< 15,000	Temporary	Dusty	Without ceiling	Complete	No occupation/ unemployed	Yes	Yes	10	Through the roof	No			Yes	Fear of disease spread					No	Yes	Plugging up holes	Yes	No	No	No	Covered in containers/ saucepans	No	Yes	Yes	Food	Places of worship	Hunt bats for medicine	Men	Yes
KH	Harugale	Male	37	Pentecostal	Cohabitating/ Married	Bamba-Babwisi	6	2	Yes	Yes	5	10	Higher than undergraduate	Rural	> 70,001	Semi-permanent	Cemented	Without ceiling	Complete	Government officer or employee of government offices	Yes	Yes	10	Through the door	Yes	All others		Yes	Bat smell					No	No	Plugging up holes	Yes	No	No	No	Covered in containers/ saucepans	No	No	No		Places of worship	Hunt bats for medicine	Boys	Yes
MSA	Ntandi	Male	39	Muslim	Single	Bamba-Babwisi	2	2	Yes	No	0		Never attended school	Urban	< 15,000	Semi-permanent	Dusty	Without ceiling	Complete	Student	Yes	Yes	2	Through the roof	No			No		Use bats to tell time				Yes						No	Covered in containers/ saucepans	No	Yes	Yes	Clothes	Schools	Collection of bat guano for farm use	Men	Yes
MC	Harugale	Female	40	Anglican	Cohabitating/ Married	Bakonjo	9	2	Yes	No	0		Primary school	Rural	40,001 – 70,000	Temporary	Dusty	Without ceiling	Complete	Crop production	Yes	Yes	10	Through the roof	No			Yes	Bat smell		No			No	No	Plugging up holes	Partially			No	Covered in containers/ saucepans	No	No	Yes	Food	Places of worship	Hunt bats for medicine	Boys	Yes
MSA	Ntandi	Male	43	Seventh-day Adventist	Cohabitating/ Married	Bamba-Babwisi	4	2	Yes	Yes	4	15	Secondary school	Urban	15,001 – 40,000	Semi-permanent	Dusty	Without ceiling	Complete	Crop production	Yes	Yes	15	Through the roof	No			No		Bats are a source of proteins	Yes			Yes				Yes	Yes	No	Covered in containers/ saucepans	No	Yes	No		Schools	Religious	Men	No
TE	Burondo	Male	44	Anglican	Cohabitating/ Married	Bamba-Babwisi	7	2	Yes	Yes	1	2	Primary school	Rural	15,001 – 40,000	Semi-permanent	Dusty	Without ceiling	Complete	Crop production	Yes	Yes	2	Through the roof	No			No		Bats are used for medicine	Yes			Yes				Yes	Yes	No	Covered in containers/ saucepans	No	Yes	Yes	Clothes	Schools	Collection of bat guano for farm use	Men	Yes
BW	Ntandi	Female	46	Anglican	Cohabitating/ Married	Batwa	4	2	Yes	No	0		Secondary school	Urban	15,001 – 40,000	Semi-permanent	Dusty	Without ceiling	Complete	Crop production	No	No			No									No	Yes	Plugging up holes	Partially			No	Covered in containers/ saucepans	No	Yes			Places of worship	Hunt bats for medicine	Men	Yes
MSA	Ntandi	Male	51	Seventh-day Adventist	Cohabitating/ Married	Bamba-Babwisi	10	2	Yes	No	0		Secondary school	Urban	40,001 – 70,000	Semi-permanent	Dusty	Without ceiling	Complete	Crop production	Yes	Yes	15	Through the roof	No			Yes	Fear of disease spread		Yes			No	Yes	Plugging up holes	Partially			No	Covered in containers/ saucepans	No	Yes	No		Schools	Religious	Men	No
MSA	Ntandi	Female	53	Muslim	Cohabitating/ Married	Bamba-Babwisi	2	2	Yes	Yes	4	5	Primary school	Urban	15,001 – 40,000	Semi-permanent	Dusty	Without ceiling	Complete	Crop production	Yes	Yes	5	Through the roof	No			No		Bats are a source of proteins	Yes			Yes				Yes	Yes	No	Covered in containers/ saucepans	No	Yes	No		Schools	Religious	Men	No
BW	Ntandi	Female	53	Seventh-day Adventist	Cohabitating/ Married	Batwa	7	2	Yes	No	0		Secondary school	Urban	15,001 – 40,000	Permanent	Cemented	With ceiling	Complete	Crop production	No	No			No									No	Yes	Plugging up holes	Partially			No	Open containers/ saucepans	Yes	Yes			National Park during hunting of other game meats	Hunt bats for food	Boys	Yes
MSA	Ntandi	Female	54	Seventh-day Adventist	Divorced/ Separated/ Widowed	Bamba-Babwisi	5	2	Yes	Yes	4	15	Never attended school	Urban	< 15,000	Semi-permanent	Dusty	Without ceiling	Complete	Crop production	Yes	Yes	15	Through the roof	No			No		Bats are a source of proteins	Yes			Yes				Yes	Yes	No	Covered in containers/ saucepans	No	Yes	No		Schools	Religious	Men	No
BW	Ntandi	Male	54	Seventh-day Adventist	Cohabitating/ Married	Batwa	4	2	Yes	Yes	5	10	Primary school	Urban	15,001 – 40,000	Permanent	Cemented	With ceiling	Complete	Crop production	Yes	No			Yes	Fruit trees	Banana	Yes	Bat smell		Yes			No	Yes	Planting of repelling plants around the house	Partially	Yes	No	No	Open containers/ saucepans	Yes	Yes	Yes	Water	National Park during hunting of other game meats	Hunt bats for food	Boys	Yes
BW	Ntandi	Male	54	Anglican	Single	Bamba-Babwisi	1	2	Yes	Yes	2	5	Never attended school	Urban	< 15,000	Semi-permanent	Dusty	Without ceiling	Incomplete	Hunting	Yes	Yes	5	Through the roof	No			Yes	Fear of disease spread			Yes	For culture and beliefs	No	Yes	Plugging up holes	Partially	Yes	No	No	Covered in containers/ saucepans	No	Yes	Yes	Utensils	Places of worship	Hunt bats for medicine	Men	Yes
MSA	Ntandi	Male	54	Anglican	Cohabitating/ Married	Bakonjo	4	2	Yes	Yes	5	10	Primary school	Urban	15,001 – 40,000	Permanent	Cemented	With ceiling	Complete	No occupation/ unemployed	Yes	Yes	10	Through the roof	No			Yes	Bat smell					No	Yes	Plugging up holes	Yes	No	No	No	Covered in containers/ saucepans	No	Yes	Yes	Food	Places of worship	Hunt bats for medicine	Men	Yes
MSA	Ntandi	Male	56	Seventh-day Adventist	Cohabitating/ Married	Bamba-Babwisi	12	2	Yes	Yes	3	15	Primary school	Urban	< 15,000	Semi-permanent	Dusty	Without ceiling	Complete	Crop production	Yes	Yes	15	Through the roof	No			Yes	Fear of disease spread		Yes			No	Yes	Plugging up holes	Partially	Yes	No	No	Covered in containers/ saucepans	No	Yes	No		Schools	Religious	Men	No
MC	Harugale	Female	56	Seventh-day Adventist	Divorced/ Separated/ Widowed	Bamba-Babwisi	3	2	Yes	Yes	3	15	Never attended school	Rural	40,001 – 70,000	Semi-permanent	Dusty	Without ceiling	Complete	Crop production	Yes	Yes	15	Through the roof	No			Yes	Fear of disease spread		Yes			No	Yes	Plugging up holes	Partially	Yes	No	No	Covered in containers/ saucepans	No	Yes	No		Schools	Hunt bats for medicine	Men	No
KH	Harugale	Male	56	Anglican	Cohabitating/ Married	Batooro	3	2	Yes	Yes	1	2	Primary school	Rural	15,001 – 40,000	Semi-permanent	Dusty	Without ceiling	Complete	No occupation/ unemployed	Yes	Yes	2	Through the roof	No			No		Bats are a source of proteins				Yes				Yes	Yes	No	Covered in containers/ saucepans	No	Yes	Yes	Clothes	Places of worship	Collection of bat guano for farm use	Men	Yes
TE	Burondo	Male	62	Seventh-day Adventist	Cohabitating/ Married	Bamba-Babwisi	4	2	Yes	No	0		Primary school	Rural	15,001 – 40,000	Semi-permanent	Dusty	Without ceiling	Complete	Crop production	Yes	No			No			Yes	Extra cleaning		Yes			No	Yes	Plugging up holes	Partially			No	Covered in containers/ saucepans	No	Yes	No		Places of worship	Hunt bats for medicine	Boys	Yes
MSA	Ntandi	Male	62	Muslim	Divorced/ Separated/ Widowed	Bamba-Babwisi	6	2	Yes	Yes	4	5	Secondary school	Urban	15,001 – 40,000	Semi-permanent	Dusty	Without ceiling	Complete	Crop production	Yes	Yes	5	Through the roof	No			No		Bats are a source of proteins	Yes			Yes				Yes	Yes	No	Covered in containers/ saucepans	No	Yes	No		Schools	Religious	Men	No
MSA	Ntandi	Male	63	Muslim	Cohabitating/ Married	Bamba-Babwisi	3	2	Yes	Yes	4	5	Secondary school	Urban	15,001 – 40,000	Semi-permanent	Dusty	Without ceiling	Complete	Crop production	Yes	Yes	5	Through the roof	No			No		Bats are a source of proteins	Yes			Yes				Yes	Yes	No	Covered in containers/ saucepans	No	Yes	No		Schools	Religious	Men	No
TE	Burondo	Male	65	Roman catholic	Divorced/ Separated/ Widowed	Bamba-Babwisi	3	2	Yes	No	0		Primary school	Rural	40,001 – 70,000	Permanent	Cemented	With ceiling	Complete	Crop production	No	No			No									No	Yes	Using barrier materials like thorns	Partially			Yes	Open containers/ saucepans	Yes	Yes			National Park during firewood collection	Hunt bats for food	Men	Yes
BW	Ntandi	Male	67	Seventh-day Adventist	Cohabitating/ Married	Bamba-Babwisi	8	2	Yes	Yes	5	5	Secondary school	Urban	15,001 – 40,000	Semi-permanent	Cemented	Without ceiling	Incomplete	Crop production	Yes	No			Yes	Fruit trees	Pawpaw	Yes	Bats Excreta		Yes			No	Yes	Plugging up holes	Partially	Yes	No	No	Covered in containers/ saucepans	No	Yes	Yes	Clothes	Places of worship	Recreational	Boys	Yes
MSA	Ntandi	Female	74	Seventh-day Adventist	Cohabitating/ Married	Bamba-Babwisi	6	2	Yes	Yes	3	15	Primary school	Urban	15,001 – 40,000	Semi-permanent	Dusty	Without ceiling	Complete	Market (food and animal trade)	No	No			No									No	Yes	Plugging up holes	Partially	Yes	No	No	Covered in containers/ saucepans	No	Yes			Schools	Religious	Men	No
TE	Burondo	Male	24	Anglican	Cohabitating/ Married	Bamba-Babwisi	3	1	Yes	Yes	1	2	Never attended school	Rural	15,001 – 40,000	Semi-permanent	Dusty	Without ceiling	Complete	Self employed	Yes	Yes	2	Through the roof	No			No		Bats are used for medicine				Yes				Yes	Yes	No	Covered in containers/ saucepans	No	Yes	Yes	Clothes	Schools	Collection of bat guano for farm use	Men	Yes
TE	Burondo	Male	26	Seventh-day Adventist	Cohabitating/ Married	Bamba-Babwisi	3	1	Yes	No	0		Primary school	Rural	15,001 – 40,000	Semi-permanent	Dusty	Without ceiling	Complete	Crop production	No	No			No									No	Yes	Plugging up holes	Partially			No	Covered in containers/ saucepans	No	Yes			Places of worship	Hunt bats for medicine	Girls	No
TE	Burondo	Female	26	Pentecostal	Cohabitating/ Married	Bamba-Babwisi	3	1	Yes	Yes	2	5	Never attended school	Rural	< 15,000	Permanent	Cemented	Without ceiling	Incomplete	Crop production	Yes	Yes	5	Through the window	Yes	All others		Yes	Bat smell		Yes			No	No	Plugging up holes	Yes	No	No	Yes	Covered in containers/ saucepans	No	No	No		Places of worship	Hunt bats for medicine	Boys	Yes
TE	Burondo	Female	27	Pentecostal	Cohabitating/ Married	Bamba-Babwisi	3	1	Yes	No	0		Never attended school	Rural	< 15,000	Permanent	Cemented	With ceiling	Complete	Crop production	No	No			No									No	Yes	Using barrier materials like thorns	Partially			No	Open containers/ saucepans	Yes	Yes			National Park during collection of herbs	Hunt bats for food	Boys	Yes
MSA	Ntandi	Male	27	Seventh-day Adventist	Cohabitating/ Married	Bamba-Babwisi	6	1	Yes	Yes	3	15	Primary school	Urban	15,001 – 40,000	Semi-permanent	Dusty	Without ceiling	Complete	Crop production	No	No			No									No	Yes	Plugging up holes	Partially	Yes	No	No	Covered in containers/ saucepans	No	Yes			Schools	Religious	Men	No
MC	Harugale	Female	27	Anglican	Divorced/ Separated/ Widowed	Bakonjo	2	1	Yes	Yes	5	10	Never attended school	Rural	< 15,000	Temporary	Dusty	Without ceiling	Complete	Crop production	No	No			No									No	No	Plugging up holes	Partially	No	No	No	Covered in containers/ saucepans	No	No			Places of worship	Hunt bats for medicine	Boys	Yes
TE	Burondo	Female	28	Seventh-day Adventist	Single	Bamba-Babwisi	3	1	Yes	Yes	2	15	Primary school	Rural	40,001 – 70,000	Semi-permanent	Dusty	Without ceiling	Complete	Housewife	No	No			No									No	Yes	Plugging up holes	Partially	Yes	No	No	Covered in containers/ saucepans	No	Yes			Places of worship	Hunt bats for medicine	Girls	No
TE	Burondo	Female	28	Seventh-day Adventist	Cohabitating/ Married	Bamba-Babwisi	2	1	Yes	No	0		Never attended school	Rural	< 15,000	Semi-permanent	Dusty	Without ceiling	Complete	Crop production	Yes	Yes	15	Through the roof	No			Yes	Extra cleaning		Yes			No	Yes	Plugging up holes	Partially			No	Covered in containers/ saucepans	No	Yes	No		Schools	Hunt bats for medicine	Women	No
MSA	Ntandi	Male	28	Anglican	Cohabitating/ Married	Bamba-Babwisi	3	1	Yes	Yes	5	10	Secondary school	Urban	40,001 – 70,000	Temporary	Dusty	Without ceiling	Complete	No occupation/ unemployed	Yes	Yes	10	Through the roof	No			Yes	Fear of disease spread					No	Yes	Plugging up holes	Yes	No	No	No	Covered in containers/ saucepans	No	Yes	Yes	Food	Places of worship	Hunt bats for medicine	Men	Yes
MS	Burondo	Female	28	Anglican	Single	Bamba-Babwisi	2	1	Yes	No	0		Primary school	Rural	15,001 – 40,000	Permanent	Cemented	With ceiling	Complete	Self employed	No	No			No									No	No	Plugging up holes	Never			No	Covered in containers/ saucepans	No	No			Places of worship	Hunt bats for medicine	Men	Yes
TE	Burondo	Male	29	Seventh-day Adventist	Cohabitating/ Married	Bamba-Babwisi	2	1	Yes	No	0		Primary school	Rural	< 15,000	Semi-permanent	Dusty	Without ceiling	Complete	Crop production	Yes	Yes	15	Through the ventilator	No			Yes	Extra cleaning		Yes			No	Yes	Plugging up holes	Partially			No	Covered in containers/ saucepans	No	Yes	No		Places of worship	Hunt bats for medicine	Girls	No
MSA	Ntandi	Female	29	Muslim	Cohabitating/ Married	Bamba-Babwisi	6	1	Yes	Yes	4	2	Primary school	Urban	15,001 – 40,000	Semi-permanent	Dusty	Without ceiling	Complete	Crop production	Yes	Yes	5	Through the roof	No			No		Use bats to tell time	Yes			Yes				Yes	Yes	No	Covered in containers/ saucepans	No	Yes	Yes	Clothes	Schools	Collection of bat guano for farm use	Men	No
TE	Burondo	Female	29	Seventh-day Adventist	Cohabitating/ Married	Bamba-Babwisi	3	1	Yes	No	0		Primary school	Rural	15,001 – 40,000	Semi-permanent	Dusty	Without ceiling	Complete	Crop production	No	No			No									No	Yes	Plugging up holes	Partially			No	Covered in containers/ saucepans	No	Yes			Schools	Hunt bats for medicine	Women	No
MSA	Ntandi	Female	29	Muslim	Cohabitating/ Married	Bamba-Babwisi	5	1	Yes	Yes	4	5	Primary school	Urban	15,001 – 40,000	Semi-permanent	Dusty	Without ceiling	Complete	Crop production	Yes	Yes	5	Through the roof	No			No		Bats eat mosquitoes	Yes			Yes				Yes	Yes	No	Covered in containers/ saucepans	No	Yes	No		Schools	Collection of bat guano for farm use	Men	No
BW	Ntandi	Female	29	Anglican	Cohabitating/ Married	Bamba-Babwisi	3	1	Yes	Yes	2	5	Vocational school	Urban	15,001 – 40,000	Semi-permanent	Dusty	Without ceiling	Incomplete	Market (food and animal trade)	Yes	Yes	5	Through the roof	No			Yes	Fear of disease spread					No	Yes	Plugging up holes	Partially	No	No	No	Covered in containers/ saucepans	No	Yes	Yes	Utensils	Places of worship	Hunt bats for medicine	Men	Yes
BW	Ntandi	Male	31	Anglican	Cohabitating/ Married	Bamba-Babwisi	4	1	Yes	Yes	12	5	Primary school	Urban	15,001 – 40,000	Semi-permanent	Dusty	Without ceiling	Complete	Crop production	Yes	Yes	5	Through the roof	No			Yes	Fear of disease spread		Yes			No	Yes	Plugging up holes	Partially	Yes	No	No	Covered in containers/ saucepans	No	Yes	Yes	Utensils	Places of worship	Hunt bats for medicine	Men	Yes
MSA	Ntandi	Female	32	Seventh-day Adventist	Cohabitating/ Married	Bamba-Babwisi	3	1	Yes	Yes	3	15	Secondary school	Urban	15,001 – 40,000	Semi-permanent	Dusty	Without ceiling	Complete	Crop production	Yes	Yes	15	Through the roof	No			Yes	Fear of disease spread		Yes			No	Yes	Plugging up holes	Partially	Yes	No	No	Covered in containers/ saucepans	No	Yes	No		Schools	Religious	Men	No
TE	Burondo	Male	32	Anglican	Cohabitating/ Married	Bakonjo	3	1	Yes	Yes	5	10	Never attended school	Rural	15,001 – 40,000	Permanent	Cemented	With ceiling	Complete	Hunting	No	No			No							Yes	Medicine purposes	No	Yes	Plugging up holes	Never	No	No	No	Covered in containers/ saucepans	No	No			Places of worship	Hunt bats for medicine	Men	Yes
MS	Burondo	Female	33	Muslim	Cohabitating/ Married	Bamba-Babwisi	3	1	Yes	No	0		Never attended school	Rural	15,001 – 40,000	Semi-permanent	Dusty	Without ceiling	Complete	Crop production	Yes	Yes	2	Through the roof	No			No		Bats are used for medicine	Yes			Yes						No	Covered in containers/ saucepans	No	Yes	Yes	Clothes	Schools	Collection of bat guano for farm use	Men	Yes
MC	Harugale	Male	33	Pentecostal	Cohabitating/ Married	Bakonjo	4	1	Yes	Yes	5	10	Secondary school	Rural	> 70,001	Temporary	Dusty	Without ceiling	Complete	Crop production	Yes	Yes	10	Through the roof	No			Yes	Bat smell		No			No	No	Plugging up holes	Partially	No	No	No	Covered in containers/ saucepans	No	No	Yes	Water	Places of worship	Hunt bats for medicine	Boys	Yes
TE	Burondo	Female	34	Roman catholic	Cohabitating/ Married	Bamba-Babwisi	3	1	Yes	Yes	3	50	Never attended school	Rural	> 70,001	Permanent	Cemented	With ceiling	Complete	Crop production	No	No			No									No	Yes	Using barrier materials like thorns	Partially	Yes	No	Yes	Open containers/ saucepans	Yes	Yes			Places of worship	Hunt bats for food	Men	Yes
TE	Burondo	Female	34	Seventh-day Adventist	Cohabitating/ Married	Bamba-Babwisi	3	1	Yes	Yes	2	15	Primary school	Rural	40,001 – 70,000	Semi-permanent	Dusty	Without ceiling	Complete	Crop production	No	No			No									No	Yes	Plugging up holes	Partially	Yes	No	No	Covered in containers/ saucepans	No	Yes			Places of worship	Hunt bats for medicine	Girls	No
TE	Burondo	Male	35	Seventh-day Adventist	Cohabitating/ Married	Bamba-Babwisi	3	1	Yes	Yes	2	15	Never attended school	Rural	15,001 – 40,000	Semi-permanent	Dusty	Without ceiling	Complete	Crop production	Yes	Yes	15	Through the ventilator	No			Yes	Extra cleaning		Yes			No	Yes	Plugging up holes	Partially	Yes	No	No	Covered in containers/ saucepans	No	Yes	No		Places of worship	Hunt bats for medicine	Girls	No
TE	Burondo	Male	35	Anglican	Cohabitating/ Married	Batooro	3	1	Yes	Yes	1	2	Never attended school	Rural	< 15,000	Semi-permanent	Dusty	Without ceiling	Complete	Crop production	Yes	Yes	2	Through the roof	No			No		Bats are used for medicine	Yes			Yes				Yes	Yes	No	Covered in containers/ saucepans	No	Yes	Yes	Clothes	Schools	Collection of bat guano for farm use	Men	Yes
KH	Harugale	Female	35	Pentecostal	Single	Bamba-Babwisi	2	1	No	Yes	5	10	Primary school	Rural	< 15,000	Semi-permanent	Cemented	Without ceiling	Complete	Self employed	No	No			No									No	No	Lights in the ceiling	Partially	No	No	No	Covered in containers/ saucepans	No	No			Places of worship	Hunt bats for medicine	Boys	Yes
TE	Burondo	Male	36	Seventh-day Adventist	Cohabitating/ Married	Bamba-Babwisi	3	1	Yes	No	0		Primary school	Rural	15,001 – 40,000	Semi-permanent	Dusty	Without ceiling	Complete	Crop production	Yes	Yes	15	Through the ventilator	No			Yes	Extra cleaning		Yes			No	Yes	Plugging up holes	Partially			No	Covered in containers/ saucepans	No	Yes	No		Places of worship	Hunt bats for medicine	Women	No
MSA	Ntandi	Male	36	Muslim	Divorced/ Separated/ Widowed	Bamba-Babwisi	6	1	Yes	Yes	4	5	Secondary school	Urban	15,001 – 40,000	Semi-permanent	Dusty	Without ceiling	Complete	Crop production	Yes	Yes	5	Through the roof	No			No		Bats eat mosquitoes	Yes			Yes				Yes	Yes	No	Covered in containers/ saucepans	No	Yes	No		Schools	Religious	Men	No
BW	Ntandi	Male	36	Anglican	Cohabitating/ Married	Batwa	4	1	Yes	Yes	10	5	Never attended school	Urban	< 15,000	Semi-permanent	Dusty	Without ceiling	Complete	Hunting	No	No			No							Yes	Bats are a source of proteins	No	Yes	Plugging up holes	Partially	Yes	No	No	Covered in containers/ saucepans	No	Yes			Places of worship	Hunt bats for medicine	Men	Yes
MSA	Ntandi	Male	37	Muslim	Single	Bamba-Babwisi	12	1	Yes	No	0		Primary school	Urban	< 15,000	Semi-permanent	Dusty	Without ceiling	Complete	Student	Yes	Yes	5	Through the roof	No			No		Use bats to tell time				Yes						No	Covered in containers/ saucepans	No	Yes	Yes	Clothes	Schools	Collection of bat guano for farm use	Men	No
MS	Burondo	Female	37	Anglican	Cohabitating/ Married	Bakonjo	4	1	Yes	No	0		Primary school	Rural	15,001 – 40,000	Semi-permanent	Cemented	Without ceiling	Incomplete	Government officer or employee of government offices	No	No			No									No	Yes	Plugging up holes	Yes			No	Covered in containers/ saucepans	No	Yes			Places of worship	Hunt bats for medicine	Men	Yes
BW	Ntandi	Male	37	Anglican	Cohabitating/ Married	Bakonjo	3	1	Yes	Yes	10	5	Secondary school	Urban	40,001 – 70,000	Semi-permanent	Dusty	Without ceiling	Complete	Government officer or employee of government offices	Yes	Yes	5	Through the roof	No			No		Have lived with bats for years				Yes				Yes	Yes	No	Covered in containers/ saucepans	No	Yes	Yes	Utensils	Places of worship	Hunt bats for medicine	Men	Yes
TE	Burondo	Female	40	Seventh-day Adventist	Cohabitating/ Married	Bamba-Babwisi	3	1	Yes	Yes	2	15	Primary school	Rural	15,001 – 40,000	Semi-permanent	Dusty	Without ceiling	Complete	Crop production	Yes	Yes	15	Through the ventilator	No			Yes	Extra cleaning		Yes			No	Yes	Plugging up holes	Partially	Yes	No	No	Covered in containers/ saucepans	No	Yes	No		Schools	Hunt bats for medicine	Women	No
BW	Ntandi	Female	40	Anglican	Cohabitating/ Married	Bakonjo	3	1	Yes	Yes	10	5	Primary school	Urban	< 15,000	Semi-permanent	Dusty	Without ceiling	Complete	Crop production	Yes	Yes	5	Through the roof	No			Yes	Fear of disease spread		Yes			No	Yes	Plugging up holes	Partially	Yes	No	No	Covered in containers/ saucepans	No	Yes	Yes	Utensils	Places of worship	Hunt bats for medicine	Men	Yes
BW	Ntandi	Female	41	Muslim	Cohabitating/ Married	Bamba-Babwisi	3	1	Yes	Yes	2	10	Primary school	Urban	15,001 – 40,000	Permanent	Cemented	With ceiling	Complete	Crop production	Yes	No			Yes	Fruit trees	Banana	Yes	Bat smell		Yes			No	Yes	Planting of repelling plants around the house	Partially	Yes	No	No	Open containers/ saucepans	Yes	Yes	Yes	Water	National Park during collection of herbs	Hunt bats for food	Boys	Yes
MS	Burondo	Female	41	Seventh-day Adventist	Cohabitating/ Married	Bamba-Babwisi	3	1	Yes	No	0		Never attended school	Rural	< 15,000	Semi-permanent	Dusty	Without ceiling	Complete	Crop production	No	No			No									No	Yes	Plugging up holes	Partially			No	Covered in containers/ saucepans	No	Yes			Places of worship	Hunt bats for medicine	Boys	Yes
KH	Harugale	Male	41	Pentecostal	Cohabitating/ Married	Bamba-Babwisi	3	1	Yes	Yes	5	3	Secondary school	Rural	< 15,000	Permanent	Cemented	Without ceiling	Incomplete	Crop production	Yes	Yes	3	Through the window	Yes	All others		Yes	Bat smell		No			No	No	Plugging up holes	Yes	No	No	No	Covered in containers/ saucepans	No	No	No		Places of worship	Hunt bats for medicine	Boys	Yes
MS	Burondo	Male	41	Anglican	Cohabitating/ Married	Bamba-Babwisi	3	1	Yes	No	0		Never attended school	Rural	< 15,000	Permanent	Cemented	With ceiling	Complete	Hunting	Yes	Yes	10	Through the roof	No			Yes	Bat smell			Yes	Medicine purposes	No	Yes	Plugging up holes	Never			No	Covered in containers/ saucepans	No	No	Yes	Food	Places of worship	Hunt bats for medicine	Men	Yes
KH	Harugale	Male	43	Seventh-day Adventist	Cohabitating/ Married	Bamba-Babwisi	5	1	No	Yes	3	5	Never attended school	Rural	< 15,000	Semi-permanent	Dusty	Without ceiling	Incomplete	No occupation/ unemployed	Yes	No			Yes	All others		Yes	Bats Excreta					No	Yes	Plugging up holes	Partially	Yes	No	No	Covered in containers/ saucepans	No	Yes	No		Places of worship	Recreational	Boys	Yes
TE	Burondo	Female	44	Roman catholic	Cohabitating/ Married	Batooro	3	1	Yes	Yes	3	50	Never attended school	Rural	15,001 – 40,000	Permanent	Cemented	With ceiling	Complete	Crop production	No	No			No									No	Yes	Using barrier materials like thorns	Partially	Yes	No	Yes	Open containers/ saucepans	Yes	Yes			National Park during cave activities	Hunt bats for food	Men	Yes
KH	Harugale	Male	44	Seventh-day Adventist	Divorced/ Separated/ Widowed	Bamba-Babwisi	2	1	Yes	No	0		Primary school	Rural	< 15,000	Semi-permanent	Dusty	Without ceiling	Incomplete	Self employed	Yes	No			Yes	All others		Yes	Bats Excreta					No	Yes	Plugging up holes	Partially			No	Covered in containers/ saucepans	No	Yes	No		Places of worship	Recreational	Boys	Yes
MSA	Ntandi	Female	44	Seventh-day Adventist	Single	Bamba-Babwisi	3	1	Yes	No	0		Never attended school	Urban	15,001 – 40,000	Semi-permanent	Dusty	Without ceiling	Complete	Crop production	Yes	Yes	15	Through the roof	No			Yes	Fear of disease spread		Yes			No	Yes	Plugging up holes	Partially			No	Covered in containers/ saucepans	No	Yes	No		Schools	Hunt bats for medicine	Men	No
KH	Harugale	Male	44	Pentecostal	Cohabitating/ Married	Bamba-Babwisi	3	1	Yes	No	0		Secondary school	Rural	> 70,001	Semi-permanent	Cemented	Without ceiling	Complete	Self employed	No	No			No									No	No	Lights in the ceiling	Partially			No	Covered in containers/ saucepans	No	No			Places of worship	Hunt bats for medicine	Boys	Yes
TE	Burondo	Male	46	Seventh-day Adventist	Cohabitating/ Married	Bamba-Babwisi	3	1	Yes	No	0		Never attended school	Rural	40,001 – 70,000	Semi-permanent	Dusty	Without ceiling	Complete	Hunting	Yes	No			No			Yes	Extra cleaning			Yes	Bats are a source of proteins and trade	No	Yes	Plugging up holes	Partially			No	Covered in containers/ saucepans	No	Yes	No		Places of worship	Hunt bats for medicine	Boys	No
MSA	Ntandi	Male	52	Seventh-day Adventist	Single	Bamba-Babwisi	8	1	Yes	Yes	4	5	Secondary school	Urban	< 15,000	Semi-permanent	Dusty	Without ceiling	Complete	Hunting	Yes	Yes	15	Through the roof	No			No		Bats are a source of proteins		Yes	Bats are a source of proteins and trade	Yes				Yes	Yes	No	Covered in containers/ saucepans	No	Yes	No		Schools	Religious	Men	No
TE	Burondo	Male	52	Anglican	Cohabitating/ Married	Bakonjo	3	1	Yes	Yes	5	10	Never attended school	Rural	40,001 – 70,000	Permanent	Cemented	With ceiling	Complete	Crop production	Yes	Yes	10	Through the roof	No			Yes	Bat smell		No			No	No	Plugging up holes	Never	No	No	No	Covered in containers/ saucepans	No	No	Yes	Food	Places of worship	Hunt bats for medicine	Men	Yes
KH	Harugale	Male	52	Pentecostal	Divorced/ Separated/ Widowed	Bamba-Babwisi	2	1	Yes	Yes	5	100	Primary school	Rural	< 15,000	Permanent	Cemented	Without ceiling	Incomplete	Market (food and animal trade)	Yes	Yes	100	Through the window	Yes	All others		Yes	Bat smell					No	No	Plugging up holes	Yes	No	No	Yes	Covered in containers/ saucepans	No	No	No		Places of worship	Hunt bats for medicine	Boys	Yes
TE	Burondo	Male	53	Seventh-day Adventist	Cohabitating/ Married	Bamba-Babwisi	3	1	Yes	Yes	2	15	Never attended school	Rural	< 15,000	Semi-permanent	Dusty	Without ceiling	Complete	Crop production	No	No			No									No	Yes	Plugging up holes	Partially	Yes	No	No	Covered in containers/ saucepans	No	Yes			Places of worship	Hunt bats for medicine	Boys	Yes
MS	Burondo	Female	54	Seventh-day Adventist	Cohabitating/ Married	Bamba-Babwisi	4	1	Yes	No	0		Never attended school	Rural	40,001 – 70,000	Semi-permanent	Dusty	Without ceiling	Complete	Government officer or employee of government offices	Yes	No			No			Yes	Extra cleaning					No	Yes	Plugging up holes	Partially			No	Covered in containers/ saucepans	No	Yes	No		Places of worship	Hunt bats for medicine	Boys	Yes
TE	Burondo	Male	54	Roman catholic	Cohabitating/ Married	Bamba-Babwisi	3	1	Yes	No	0		Never attended school	Rural	< 15,000	Permanent	Cemented	With ceiling	Complete	Crop production	Yes	Yes	50	Through the door	Yes	Fruit trees	Mango	Yes	Bat smell		Yes			No	Yes	Using barrier materials like thorns	Partially			Yes	Open containers/ saucepans	Yes	Yes	Yes	Water	Places of worship	Hunt bats for food	Men	Yes
TE	Burondo	Female	56	Roman catholic	Cohabitating/ Married	Bamba-Babwisi	3	1	Yes	Yes	7	10	Never attended school	Rural	< 15,000	Permanent	Cemented	With ceiling	Complete	Crop production	Yes	No			Yes	Fruit trees	Banana	Yes	Bat smell		Yes			No	Yes	Using barrier materials like thorns	Partially	Yes	No	No	Open containers/ saucepans	Yes	Yes	Yes	Water	National Park during cave activities	Hunt bats for food	Girls	Yes
TE	Burondo	Female	56	Anglican	Cohabitating/ Married	Bamba-Babwisi	3	1	Yes	Yes	1	2	Never attended school	Rural	15,001 – 40,000	Semi-permanent	Dusty	Without ceiling	Complete	Crop production	No	No			No									No	Yes	Plugging up holes	Partially	Yes	No	No	Covered in containers/ saucepans	No	Yes			Schools	Collection of bat guano for farm use	Men	Yes
KH	Harugale	Female	56	Pentecostal	Single	Bamba-Babwisi	3	1	Yes	No	0		Primary school	Rural	< 15,000	Semi-permanent	Cemented	Without ceiling	Complete	Crop production	Yes	Yes	10	Through the door	Yes	All others		Yes	Bat smell		No			No	No	Plugging up holes	Yes			No	Covered in containers/ saucepans	No	No	No		Places of worship	Hunt bats for medicine	Boys	Yes
MC	Harugale	Male	56	Pentecostal	Cohabitating/ Married	Bakonjo	3	1	Yes	Yes	5	10	Secondary school	Rural	> 70,001	Temporary	Dusty	Without ceiling	Complete	Crop production	Yes	Yes	10	Through the roof	No			Yes	Bat smell		No			No	No	Lights in the ceiling	Partially	No	No	No	Covered in containers/ saucepans	No	No	Yes	Water	Places of worship	Hunt bats for medicine	Boys	Yes
MSA	Ntandi	Female	56	Anglican	Divorced/ Separated/ Widowed	Bakonjo	3	1	Yes	Yes	5	10	Never attended school	Urban	< 15,000	Permanent	Cemented	With ceiling	Complete	No occupation/ unemployed	Yes	Yes	10	Through the roof	No			Yes	Bat smell					No	Yes	Plugging up holes	Yes	No	No	No	Covered in containers/ saucepans	No	Yes	Yes	Food	Places of worship	Hunt bats for medicine	Men	Yes
TE	Burondo	Male	56	Anglican	Cohabitating/ Married	Bamba-Babwisi	3	1	Yes	Yes	5	10	Never attended school	Rural	< 15,000	Permanent	Cemented	With ceiling	Complete	Crop production	Yes	Yes	10	Through the roof	No			Yes	Bat smell		No			No	Yes	Plugging up holes	Never	No	No	No	Covered in containers/ saucepans	No	No	Yes	Food	Places of worship	Hunt bats for medicine	Men	Yes
BW	Ntandi	Male	63	Seventh-day Adventist	Cohabitating/ Married	Batwa	6	1	Yes	Yes	12	10	Primary school	Urban	15,001 – 40,000	Permanent	Cemented	With ceiling	Complete	Crop production	Yes	Yes	10	Through the ventilator	Yes	Fruit trees	Guava	Yes	Bat smell		Yes			No	Yes	Plugging up holes	Partially	Yes	No	No	Covered in containers/ saucepans	Yes	Yes	Yes	Water	National Park during hunting of other game meats	Hunt bats for food	Boys	Yes
TE	Burondo	Male	65	Anglican	Cohabitating/ Married	Bamba-Babwisi	3	1	Yes	Yes	1	2	Never attended school	Rural	15,001 – 40,000	Semi-permanent	Dusty	Without ceiling	Complete	Hunting	Yes	Yes	2	Through the roof	No			No		Bats are used for medicine		Yes	Bats are a source of proteins	Yes				Yes	Yes	No	Covered in containers/ saucepans	No	Yes	Yes	Clothes	Schools	Collection of bat guano for farm use	Men	Yes
MSA	Ntandi	Male	65	Anglican	Cohabitating/ Married	Bamba-Babwisi	3	1	Yes	Yes	5	10	Primary school	Urban	15,001 – 40,000	Temporary	Dusty	Without ceiling	Complete	Crop production	Yes	Yes	10	Through the roof	No			Yes	Fear of disease spread		Yes			No	Yes	Plugging up holes	Yes	No	No	No	Covered in containers/ saucepans	No	Yes	Yes	Food	Places of worship	Hunt bats for medicine	Men	Yes
MS	Burondo	Female	67	Roman catholic	Single	Bamba-Babwisi	2	1	Yes	Yes	5	50	Primary school	Rural	40,001 – 70,000	Permanent	Cemented	With ceiling	Complete	Market (food and animal trade)	Yes	No			Yes	Fruit trees	Mango	Yes	Bat smell					No	Yes	Using barrier materials like thorns	Partially	Yes	No	Yes	Open containers/ saucepans	Yes	Yes	Yes	Water	Places of worship	Fetch water	Men	Yes
TE	Burondo	Male	74	Anglican	Cohabitating/ Married	Bamba-Babwisi	3	1	Yes	Yes	5	10	Never attended school	Rural	15,001 – 40,000	Permanent	Cemented	With ceiling	Complete	Crop production	Yes	Yes	10	Through the roof	No			Yes	Bat smell		Yes			No	Yes	Plugging up holes	Never	No	No	No	Covered in containers/ saucepans	No	No	Yes	Food	Places of worship	Hunt bats for medicine	Men	Yes
MSA	Ntandi	Male	26	Muslim	Divorced/ Separated/ Widowed	Bamba-Babwisi	1	0	Yes	Yes	4	5	Primary school	Urban	< 15,000	Semi-permanent	Dusty	Without ceiling	Complete	Crop production	Yes	Yes	5	Through the roof	No			No		Bats eat mosquitoes	Yes			Yes						No	Covered in containers/ saucepans	No	Yes	No		Schools	Religious	Men	No
MSA	Ntandi	Male	26	Anglican	Cohabitating/ Married	Bamba-Babwisi	1	0	Yes	Yes	5	10	Never attended school	Urban	15,001 – 40,000	Temporary	Dusty	Without ceiling	Complete	Hunting	Yes	Yes	10	Through the roof	No			Yes	Fear of disease spread			Yes	Medicine purposes	No	Yes	Plugging up holes	Yes			No	Covered in containers/ saucepans	No	Yes	Yes	Food	Places of worship	Hunt bats for medicine	Men	Yes
KH	Ntandi	Male	27	Roman catholic	Single	Bamba-Babwisi	2	0	Yes	Yes	1	50	Tertiary level	Urban	> 70,001	Permanent	Cemented	With ceiling	Complete	Government officer or employee of government offices	Yes	Yes	50	Through the roof	Yes	Fruit trees	Mango	Yes	Bat smell		Yes	No		No	Yes	Smoke	Partially	No	No	Yes	Refrigerated	Yes	Yes	Yes	Clothes	Places of worship	Collection of bat guano for farm use	Men	Yes
BW	Ntandi	Male	27	Anglican	Single	Bamba-Babwisi	1	0	No	No	0		Secondary school	Urban	40,001 – 70,000	Semi-permanent	Dusty	Without ceiling	Complete	Student	Yes	Yes	5	Through the roof	No			Yes	Fear of disease spread					No	Yes	Plugging up holes	Partially			No	Covered in containers/ saucepans	No	Yes	Yes	Utensils	Places of worship	Hunt bats for medicine	Men	Yes
KH	Harugale	Male	28	Roman catholic	Single	Bamba-Babwisi	1	0	Yes	No	0		Never attended school	Rural		Permanent	Cemented	With ceiling	Complete	No occupation/ unemployed	Yes	Yes	50	Through the window	Yes	Fruit trees	Mango	Yes	Bats Excreta					No	Yes	Smoke	Never			Yes	Refrigerated	Yes	Yes	Yes	Food	Places of worship	Collection of bat guano for farm use	Men	Yes
MSA	Ntandi	Male	28	Muslim	Divorced/ Separated/ Widowed	Bamba-Babwisi	2	0	Yes	Yes	4	5	Never attended school	Urban	< 15,000	Semi-permanent	Dusty	Without ceiling	Complete	Hunting	Yes	Yes	5	Through the roof	No			No		Bats eat mosquitoes		Yes	Bats are a source of proteins and trade	Yes						No	Covered in containers/ saucepans	No	Yes	No		Schools	Collection of bat guano for farm use	Men	No
BW	Ntandi	Male	29	Anglican	Single	Bakonjo	1	0	Yes	Yes	10	5	Never attended school	Urban	< 15,000	Semi-permanent	Dusty	Without ceiling	Complete	Hunting	No	No			No							Yes	Bats are a source of proteins	No	Yes	Plugging up holes	Partially			No	Covered in containers/ saucepans	No	Yes			Places of worship	Hunt bats for medicine	Men	Yes
BW	Ntandi	Male	30	Anglican	Divorced/ Separated/ Widowed	Bamba-Babwisi	1	0	Yes	Yes	12	5	Primary school	Urban	15,001 – 40,000	Semi-permanent	Dusty	Without ceiling	Complete	Hunting	No	No			No							Yes	For culture and beliefs	No	Yes	Plugging up holes	Partially			No	Covered in containers/ saucepans	No	Yes			Places of worship	Hunt bats for medicine	Men	Yes
BW	Ntandi	Male	36	Anglican	Single	Bakonjo	1	0	Yes	Yes	10	5	Secondary school	Urban	< 15,000	Semi-permanent	Dusty	Without ceiling	Complete	Student	Yes	Yes	5	Through the roof	No			No		Have lived with bats for years				Yes						No	Covered in containers/ saucepans	No	Yes	Yes	Utensils	Places of worship	Hunt bats for medicine	Men	Yes
MSA	Ntandi	Male	36	Anglican	Single	Bakonjo	1	0	Yes	Yes	5	10	Never attended school	Urban	< 15,000	Temporary	Dusty	Without ceiling	Complete	No occupation/ unemployed	Yes	Yes	10	Through the roof	No			Yes	Fear of disease spread					No	Yes	Plugging up holes	Yes			No	Covered in containers/ saucepans	No	Yes	Yes	Food	Places of worship	Hunt bats for medicine	Men	Yes
MSA	Ntandi	Female	38	Anglican	Cohabitating/ Married	Bakonjo	3	0	Yes	Yes	5	10	Never attended school	Urban	15,001 – 40,000	Temporary	Dusty	Without ceiling	Complete	No occupation/ unemployed	Yes	Yes	10	Through the roof	No			Yes	Fear of disease spread					No	Yes	Plugging up holes	Yes			No	Covered in containers/ saucepans	No	Yes	Yes	Food	Places of worship	Hunt bats for medicine	Men	Yes
BW	Ntandi	Female	39	Anglican	Single	Bakonjo	1	0	Yes	Yes	10	5	Never attended school	Urban	< 15,000	Semi-permanent	Dusty	Without ceiling	Complete	Hunting	Yes	Yes	5	Through the roof	No			No		Have lived with bats for years		Yes	For culture and beliefs	Yes						No	Covered in containers/ saucepans	No	Yes	Yes	Utensils	Places of worship	Hunt bats for medicine	Men	Yes
BW	Ntandi	Male	43	Anglican	Single	Bamba-Babwisi	1	0	Yes	Yes	2	5	Never attended school	Urban	< 15,000	Semi-permanent	Dusty	Without ceiling	Incomplete	Hunting	Yes	Yes	5	Through the roof	No			Yes	Fear of disease spread			Yes	For culture and beliefs	No	Yes	Plugging up holes	Partially			No	Covered in containers/ saucepans	No	Yes	Yes	Utensils	Places of worship	Hunt bats for medicine	Men	Yes
MS	Burondo	Male	44	Roman catholic	Cohabitating/ Married	Bamba-Babwisi	1	0	Yes	Yes	6	50	Never attended school	Rural	40,001 – 70,000	Permanent	Cemented	With ceiling	Complete	Market (food and animal trade)	Yes	No			Yes	Fruit trees	Mango	Yes	Bat smell					No	Yes	Using barrier materials like thorns	Partially			Yes	Open containers/ saucepans	Yes	Yes	Yes	Water	Places of worship	Hunt bats for food	Men	Yes
BW	Ntandi	Male	44	Anglican	Single	Bakonjo	1	0	Yes	Yes	12	5	Secondary school	Urban	< 15,000	Semi-permanent	Dusty	Without ceiling	Complete	Student	No	No			No									No	Yes	Plugging up holes	Partially			No	Covered in containers/ saucepans	No	Yes			Places of worship	Hunt bats for medicine	Men	Yes
MSA	Ntandi	Female	46	Muslim	Cohabitating/ Married	Bamba-Babwisi	6	0	Yes	Yes	4	5	Secondary school	Urban	15,001 – 40,000	Semi-permanent	Dusty	Without ceiling	Complete	Crop production	Yes	Yes	5	Through the roof	No			No		Bats eat mosquitoes	Yes			Yes						No	Covered in containers/ saucepans	No	Yes	No		Schools	Religious	Men	No
MC	Harugale	Male	52	Anglican	Cohabitating/ Married	Bakonjo	2	0	Yes	Yes	5	10	Primary school	Rural	> 70,001	Temporary	Dusty	Without ceiling	Incomplete	Hunting	Yes	Yes	10	Through the roof	No			Yes	Fear of disease spread			Yes	For culture and beliefs	No	Yes	Plugging up holes	Yes			No	Covered in containers/ saucepans	No	Yes	Yes	Food	Places of worship	Hunt bats for medicine	Men	Yes
MS	Burondo	Female	53	Pentecostal	Single	Bamba-Babwisi	1	0	Yes	No	0		Never attended school	Rural	15,001 – 40,000	Permanent	Tiled	With ceiling	Complete	Crop production	No	No			No									No	No	Plugging up holes	Yes			Yes	Covered in containers/ saucepans	Yes	No			National Park during firewood collection	Hunt bats for medicine	Men	Yes
MC	Harugale	Female	54	Anglican	Single	Batwa	1	0	Yes	Yes	6	50	Primary school	Rural	40,001 – 70,000	Semi-permanent	Dusty	Without ceiling	Complete	Crop production	Yes	Yes	50	Through the roof	No			No		Bats are a source of proteins	Yes			Yes						No	Covered in containers/ saucepans	No	Yes	Yes	Clothes	Places of worship	Hunt bats for medicine	Men	Yes
BW	Ntandi	Male	56	Anglican	Cohabitating/ Married	Bamba-Babwisi	1	0	Yes	No	0		Secondary school	Urban	40,001 – 70,000	Semi-permanent	Dusty	Without ceiling	Complete	Government officer or employee of government offices	No	No			No									No	Yes	Plugging up holes	Partially			No	Covered in containers/ saucepans	No	Yes			Places of worship	Hunt bats for medicine	Men	Yes
MC	Harugale	Male	56	Seventh-day Adventist	Cohabitating/ Married	Bamba-Babwisi	3	0	Yes	Yes	2	15	Secondary school	Rural	> 70,001	Semi-permanent	Dusty	Without ceiling	Complete	Crop production	Yes	Yes	15	Through the roof	No			Yes	Fear of disease spread		Yes			No	Yes	Plugging up holes	Partially			No	Covered in containers/ saucepans	No	Yes	No		Schools	Hunt bats for medicine	Men	No
BW	Ntandi	Male	56	Anglican	Single	Bamba-Babwisi	1	0	Yes	Yes	2	5	Secondary school	Urban	15,001 – 40,000	Semi-permanent	Dusty	Without ceiling	Incomplete	Student	Yes	Yes	5	Through the roof	No			Yes	Fear of disease spread					No	Yes	Plugging up holes	Partially			No	Covered in containers/ saucepans	No	Yes	Yes	Utensils	Places of worship	Hunt bats for medicine	Men	Yes
MC	Harugale	Male	62	Anglican	Single	Bamba-Babwisi	2	0	Yes	Yes	5	10	Primary school	Rural	< 15,000	Temporary	Dusty	Without ceiling	Complete	Hunting	Yes	Yes	10	Through the roof	No			Yes	Fear of disease spread			Yes	Medicine purposes	No	Yes	Plugging up holes	Yes			No	Covered in containers/ saucepans	No	Yes	Yes	Food	Places of worship	Hunt bats for medicine	Men	Yes
MSA	Ntandi	Male	65	Muslim	Cohabitating/ Married	Bamba-Babwisi	2	0	Yes	Yes	4	5	Secondary school	Urban	15,001 – 40,000	Semi-permanent	Dusty	Without ceiling	Complete	Crop production	Yes	Yes	5	Through the roof	No			No		Bats are used for medicine	Yes			Yes						No	Covered in containers/ saucepans	No	Yes	No		Schools	Religious	Men	No
BW	Ntandi	Female	65	Anglican	Single	Batwa	1	0	Yes	No	0		Primary school	Urban	15,001 – 40,000	Semi-permanent	Dusty	Without ceiling	Complete	Market (food and animal trade)	No	No			No									No	Yes	Plugging up holes	Partially			No	Covered in containers/ saucepans	No	Yes			Places of worship	Hunt bats for medicine	Men	Yes
KH	Harugale	Female	65	Pentecostal	Single	Bamba-Babwisi	1	0	No	No	0		Never attended school	Rural	< 15,000	Permanent	Cemented	Without ceiling	Incomplete	No occupation/ unemployed	No	No			No									No	No	Plugging up holes	Yes			Yes	Covered in containers/ saucepans	No	No			Places of worship	Hunt bats for medicine	Boys	Yes
BW	Ntandi	Male	67	Anglican	Single	Bakonjo	1	0	Yes	No	0		Secondary school	Urban	< 15,000	Semi-permanent	Dusty	Without ceiling	Complete	Student	No	No			No									No	Yes	Plugging up holes	Partially			No	Covered in containers/ saucepans	No	Yes			Places of worship	Hunt bats for medicine	Men	Yes
KH	Harugale	Male	32	Pentecostal	Single	Bamba-Babwisi	1		Yes	Yes	5	3	Secondary school	Rural		Permanent	Cemented	Without ceiling	Incomplete	Student	Yes	Yes	10	Through the window	Yes	All others		Yes	Bat smell					No	No	Plugging up holes	Yes	No	No	No	Covered in containers/ saucepans	No	No	No		Places of worship	Hunt bats for medicine	Boys	Yes
KH	Harugale	Male	43	Pentecostal	Single	Bamba-Babwisi	1		Yes	Yes	5	3	Never attended school	Rural	< 15,000	Permanent	Cemented	Without ceiling	Incomplete	No occupation/ unemployed	Yes	Yes	3	Through the window	Yes	All others		Yes	Bat smell					No	No	Plugging up holes	Yes	No	No	Yes	Covered in containers/ saucepans	No	No	No		Places of worship	Hunt bats for medicine	Boys	Yes
MC	Harugale	Male	54	Seventh-day Adventist		Bamba-Babwisi			Yes	Yes	3	15		Rural	40,001 – 70,000	Semi-permanent	Dusty	Without ceiling	Complete	Crop production	Yes	Yes	15	Through the roof	No			Yes	Fear of disease spread		Yes			No	Yes	Plugging up holes	Partially	Yes	No	No	Covered in containers/ saucepans	No	Yes	No		Schools	Hunt bats for medicine	Men	No
KH	Harugale	Female	62	Pentecostal	Single	Bamba-Babwisi	1		Yes	No	0		Never attended school	Rural		Permanent	Cemented	Without ceiling	Incomplete	No occupation/ unemployed	No	No			No									No	No	Plugging up holes	Yes			Yes	Covered in containers/ saucepans	No	No			Places of worship	Hunt bats for medicine	Boys	Yes
KH	Harugale	Female	63	Pentecostal	Single	Bamba-Babwisi	1		No	No	0		Primary school	Rural	< 15,000	Permanent	Cemented	Without ceiling	Incomplete	No occupation/ unemployed	No	No			No									No	No	Plugging up holes	Yes			Yes	Covered in containers/ saucepans	No	No			Places of worship	Hunt bats for medicine	Boys	Yes
[truncated: 34 more columns]

## Sheet: Reference
Variable	Category	Frequency	Valid Percent
Sub County	Burondo	113	32.8
	Harugale	102	29.7
	Ntandi	129	37.5
Sex of the household head (Observe)	Female	158	45.9
	Male	186	54.1
Religion of the household head	Anglican	139	40.4
	Muslim	26	7.6
	No religion	1	0.3
	Pentecostal	55	16
	Roman catholic	21	6.1
	Seventh-day Adventist	102	29.7
Current marital status	Cohabitating/ Married	279	81.1
	Divorced/ Separated/ Widowed	28	8.1
	Single	36	10.5
Tribe/Ethnicity	Bakonjo	65	18.9
	Bamba-Babwisi	240	69.8
	Batooro	11	3.2
	Batwa	28	8.1
A8 How long have you lived in this area? (More than 1 year)	No	7	2
	Yes	337	98
A9 Do you have bats in your household?/ Have you interfaced with bats in your household?	No	89	25.9
	Yes	255	74.1
A12 What is the highest qualification that you have obtained?		2	0.6
	Higher than undergraduate	2	0.6
	Never attended school	65	18.9
	Primary school	182	52.9
	Secondary school	74	21.5
	Tertiary level	1	0.3
	Undergraduate	8	2.3
	Vocational school	10	2.9
A13 Residential status	Rural	215	62.5
	Urban	129	37.5
A15 Type of building structure	Permanent	96	27.9
	Semi-permanent	209	60.8
	Temporary	39	11.3
A16 Floor type	Cemented	151	43.9
	Dusty	185	53.8
	Tiled	8	2.3
A17 Roofing	With ceiling	85	24.7
	Without ceiling	259	75.3
A18 Status of house	Complete	273	79.4
	Incomplete	71	20.6
A19 Household livelihood	Crop production	205	59.6
	Government officer or employee of government offices	15	4.4
	Housewife	7	2
	Hunting	27	7.8
	Market (food and animal trade)	21	6.1
	No occupation/ unemployed	36	10.5
	Self employed	21	6.1
	Student	12	3.5
B1 Have you ever had bats in your household?	No	88	25.6
	Yes	256	74.4
B2 Do you have bats in your household now? (they could be in the ceiling or wall cracks)	No	134	39
	Yes	210	61
B3 On average, what would you estimate the number of bats is in your household?	1	4	1.9
	2	18	8.6
	3	5	2.4
	5	44	21
	10	97	46.2
	15	28	13.3
	50	11	5.2
	100	3	1.4
	System	134
		344
B4 How do bats get into your house?		132	38.4
	Through the door	12	3.5
	Through the roof	157	45.6
	Through the ventilator	18	5.2
	Through the window	25	7.3
B5 Do you see bats on trees within your compound?	No	253	73.5
	Yes	91	26.5
B6 What type of trees within your compound do bats roost on?		253	73.5
	All others	41	11.9
	Fruit trees	50	14.5
B7 If fruit tree(s), which type of trees are these? (Tick all that apply)		294	85.5
	Banana	9	2.6
	Guava	13	3.8
	Mango	15	4.4
	Pawpaw	13	3.8
B8 Do you feel disturbed by the presence of bats in your household?		88	25.6
	No	49	14.2
	Yes	207	60.2
B9 What disturbance do these bats cause? (Tick all that apply)		136	39.5
	Bat smell	97	28.2
	Bats Excreta	19	5.5
	Extra cleaning	11	3.2
	Fear of disease spread	71	20.6
	Noise	10	2.9
B10 Why aren’t you bothered by the presence of bats in your household? (Tick all that apply)		295	85.8
	Bats are a source of proteins	19	5.5
	Bats are used for medicine	9	2.6
	Bats eat mosquitoes	6	1.7
	Have lived with bats for years	11	3.2
	Use bats to tell time	4	1.2
B11 Are there bats at your farm?	No	220	64
	Yes	124	36
B12 Do members in your household hunt bats?	No	317	92.2
	Yes	27	7.8
B13 Why does your household specifically hunt bats? (Tick all that apply)		317	92.2
	Bats are a source of proteins	6	1.7
	Bats are a source of proteins and trade	6	1.7
	For culture and beliefs	8	2.3
	Medicine purposes	7	2
B14 Are you comfortable living with bats in the house?	No	295	85.8
	Yes	49	14.2
B15 Have you in the past tried any measures to keep bats out of the house?		49	14.2
	No	75	21.8
	Yes	220	64
B16 What measures have you used to keep bats out of the house? (Tick all that apply)		49	14.2
	Lights in the ceiling	14	4.1
	Planting of repelling plants around the house	6	1.7
	Plugging up holes	254	73.8
	Smoke	3	0.9
	Using barrier materials like thorns	18	5.2
B17 Have these measures been successful?		49	14.2
	Never	25	7.3
	Partially	185	53.8
	Yes	85	24.7
B18 Do children touch and or play with bats?		108	31.4
	No	100	29.1
	Yes	136	39.5
B19 Do you feel it is safe for children to be around bats?		108	31.4
	No	203	59
	Yes	33	9.6
B20 Do you cover your water?	No	296	86
	Yes	48	14
B21 How do you store your cooked food?	Covered in containers/ saucepans	311	90.4
	Open containers/ saucepans	27	7.8
	Refrigerated	6	1.7
B22 Do you have a storage room for harvested food stuff?	No	298	86.6
	Yes	46	13.4
B23 Do you worry of bat fecal and urine contamination of your harvested food stuff?	No	88	25.6
	Yes	256	74.4
B24 Have you or your household members found a bat faeces in your household?		88	25.6
	No	81	23.5
	Yes	175	50.9
B25 If yes, where did you get the fecal matter?		168	48.8
	Clothes	47	13.7
	Food	67	19.5
	Utensils	27	7.8
	Water	35	10.2
B26 Where else do you interact with bats? (Tick all that apply)	National Park during cave activities	5	1.5
	National Park during collection of herbs	4	1.2
	National Park during firewood collection	13	3.8
	National Park during hunting of other game meats	12	3.5
	Places of worship	239	69.5
	Schools	71	20.6
B27 Talking about cave activities, what specific activities take place in such places?	Collection of bat guano for farm use	1	0.3
	Fetch water	1	0.3
	Hunt bats for food	46	13.4
	Hunt bats for medicine	219	63.7
	Recreational	20	5.8
	Religious	21	6.1
	Collection of bat guano for farm use	36	10.5
B28 Who commonly visit caves?	Boys	122	35.5
	Girls	7	2
	Men	202	58.7
	Women	13	3.8
B29 Have you seen bats at any of the school in this community?	No	64	18.6
	Yes	280	81.4
B30 Have you heard that there are bats at any of the schools in this community?	No	27	7.8
	Yes	317	92.2
B31 Are you aware of bats roosting in the places of worship in your community?	No	266	77.3
	Yes	78	22.7
B32 Does the presence of bats in places of worship worry you about your safety and that of others?	No	90	26.2
	Yes	254	73.8
B33 Have you been exposed to bats directly through	Bat Bites	5	1.5
	Bat Scratch	9	2.6
	Collection of dead bats	319	92.7
	Eating Bat Meat	10	2.9
	Slaughtering of bats	1	0.3
B34 If you (or a family member) were scratched or bitten by a bat, did you seek medical care?		329	95.6
	No	15	4.4
B35 Did you wash the area with soap?		329	95.6
	No	15	4.4
B36 Are you aware of diseases spread by bats?	No	313	91
	Yes	31	9
B37 If yes, mention disease spread by bats? (Mention all)		313	91
	COVID 19, Ebola	20	5.8
	Ebola	10	2.9
	Ebola, Marburg	1	0.3
B38 Which months(s) of the year are bat numbers high? (tick all that apply)	Apr	7	2
	Aug	6	1.7
	Dec	17	4.9
	Feb	16	4.7
	Jan	26	7.6
	Jul	6	1.7
	Jun	6	1.7
	Mar	8	2.3
	May	6	1.7
	Nov	236	68.6
	Oct	5	1.5
	Sep	5	1.5
B39 Which month (s) of the year are bats numbers low? (tick all that apply)	Apr	129	37.5
	Aug	45	13.1
	Dec	6	1.7
	Feb	7	2
	Jan	7	2
	Jul	5	1.5
	Jun	5	1.5
	Mar	6	1.7
	May	6	1.7
	Nov	6	1.7
	Oct	6	1.7
	Sep	116	33.7
B40 Do you know of any trade in live bats and or bat meats in this area?	No	307	89.2
	Yes	37	10.8
B41 Who are the buyers of these live bats or bat meat? (Tick all that apply)		309	89.8
	Communities in Congo	2	0.6
	Community here	2	0.6
	Cultural leaders for rituals	2	0.6
	Traditional medicine men and women	29	8.4
B42 What are some of the dangers from bats?		343	99.7
	Carry disease pathogens e.g. Marburg Their urine and guano can cause ceilings of buildings to collapse and injure people.	1	0.3
B42 What are some of the dangers from bats?/Carry disease pathogens e.g. Marburg	Eat the crops	131	38.1
	Their bites or scratches are harmful	8	2.3
	Their urine and guano can cause ceilings of buildings to collapse and injure people.	16	4.7
	Their urine and smell cause a bad smell in the house	72	20.9
	Carry disease pathogens e.g. Marburg	117	34
B43 Has any of the dangers mentioned above occurred to any of the household members or neighbors?	No	84	24.4
	Yes	260	75.6
B44 Where have you heard about the possible dangers of bats? (Tick all that apply)	Friends	7	2
	Health workers/VHTs	79	23
	Newspaper	43	12.5
	Radio	93	27
	Social media	23	6.7
	Television	99	28.8
Section C: Risk behavior related to bat-human interaction.	System	344
C1 What are the common diseases that you suffer from in this household?	Cholera	200	58.1
	Diarrhoea	33	9.6
	Malaria	111	32.3
C2 Where are bats usually found in your household? (Only for households with bats)		194	56.4
	Ceiling	20	5.8
	Gardens	1	0.3
	Roof	91	26.5
	Toilet	1	0.3
	Tree in the compound	37	10.8
C3 Where do you usually get into contact with bats?	At workplaces	26	7.6
	In caves	67	19.5
	In health care facilities	19	5.5
	In houses through broken ceilings	108	31.4
	In houses without ceilings	19	5.5
	In places of worship	43	12.5
	In school buildings	13	3.8
	In unfinished houses	32	9.3
	Markets	17	4.9
C4 Why do you go to where these bats live?	For recreation and tourism	17	4.9
	For religious activities	35	10.2
	To clean	54	15.7
	To collect bat guano	47	13.7
	To farm	33	9.6
	To fetch water	31	9
	To get food	86	25
	To hunt	25	7.3
	To rest	16	4.7
C5 Have you or your household members found a dead bat in your household?		343	99.7
	Yes	1	0.3
C6 If yes, what did you or your household members do?		343	99.7
	Threw it to the waste pit	1	0.3
C7 Have you ever eaten bat meat?	No	284	82.6
	Yes	60	17.4
Has/does any of your friends or relatives consume bats		1	0.3
	No	283	82.3
	Yes	60	17.4
C8 If yes, where did you get it from?		325	94.5
	Caught the bat on the farm with bat roosts.	12	3.5
	From the caves	7	2
D1 What information have you heard or seen about bats? Multiple response options allowed	Cultural beliefs about bats	36	10.5
	Dangers of bats	74	21.5
	Diseases associated with bat-human interaction.	122	35.5
	How to reduce bat-human interaction	85	24.7
	Importance of bats	27	7.8
D2 Where did you hear or see information about bats? Multiple response options allowed	Radio	1	0.3
	Friends	6	1.7
	Health workers/VHTs	79	23
	Newspaper	43	12.5
	Radio	93	27
	Social media	23	6.7
	Television	99	28.8
D3 What is your most trusted source of health information about bats?	Radio	1	0.3
	Friends	2	0.6
	Health workers/VHTs	88	25.6
	Newspaper	50	14.5
	Radio	112	32.6
	Television	91	26.5
D4 How do you find the comprehensiveness of the information given about bats by the source mentioned above?	Lacking	158	45.9
	Somehow comprehensive	137	39.8
	Very comprehensive	49	14.2
D5 Is the information put out in a language that you well understand?	No	128	37.2
	Yes	216	62.8
D6 Is the information that you come across about bats clear? (could be from other sources)	No	250	72.7
	Yes	94	27.3
D7 Is there need for more information on bats?	No	20	5.8
	Yes	324	94.2
D8 What aspect of bats information needs more emphasis? Multiple response options allowed	Cultural beliefs about bats	22	6.4
	Dangers of bats	37	10.8
	How to reduce bat-human interaction	276	80.2
	Importance of bats	9	2.6

## Sheet: Dest
		Burondo	Harugale	Ntandi
A1 Sex of the household head (Observe)		0	1	0	1
	Female	62	43	53	158
	Male	51	58	76	185				Burondo	Harugale	Ntandi
A3 Religion of the household head	Anglican	45	30	64	139	TRUE	A3 Religion of the household head	Anglican	32.4	21.6	46
	Muslim	8	0	18	26	TRUE		Muslim	30.8		69.2
	No religion	1	0	0	1	TRUE		Pentecostal	27.3	72.7
	Pentecostal	15	40	0	55	TRUE		Roman catholic	68.2	27.3	4.5
	Roman catholic	14	6	1	21	TRUE		Seventh-day Adventist	29.4	25.5	45.1
	Seventh-day Adventist	30	26	46	102	FALSE	A12 What is the highest qualification that you have obtained?	Higher than undergraduate		100
A4 Current marital status	Cohabitating/ Married	105	74	100	279	FALSE		Never attended school	41.5	18.5	40
	Divorced/ Separated/ Widowed	4	15	9	28	TRUE		Primary school	42.3	23.1	34.6
	Single	4	12	20	36	TRUE		Secondary school	8.1	43.2	48.6
A12 What is the highest qualification that you have obtained?		0	2	0	2	FALSE		Tertiary level			100
	Higher than undergraduate	0	2	0	2	TRUE		Undergraduate		87.5	12.5
	Never attended school	27	12	26	65	TRUE		Vocational school	30	50	20
	Primary school	77	42	63	182	FALSE	A13 Residential status	Rural	52.6	47.4
	Secondary school	6	32	36	74	TRUE		Urban			100
	Tertiary level	0	0	1	1	FALSE	A15 Type of building structure	Permanent	59.4	21.9	18.8
	Undergraduate	0	7	1	8	TRUE		Semi-permanent	26.3	28.7	45
	Vocational school	3	5	2	10	TRUE		Temporary	2.6	53.8	43.6
A13 Residential status	Rural	113	102	0	215	FALSE	A16 Floor type	Cemented	35.1	33.1	31.8
	Urban	0	0	129	129	TRUE		Dusty	28.1	28.1	43.8
A15 Type of building structure	Permanent	57	21	18	96	FALSE		Tiled	100
	Semi-permanent	55	60	94	209	FALSE	A17 Roofing	With ceiling	56.5	4.7	38.8
	Temporary	1	21	17	39	TRUE		Without ceiling	25.1	37.8	37.1
A16 Floor type	Cemented	53	50	48	151	FALSE
	Dusty	52	52	81	185	TRUE
	Tiled	8	0	0	8	TRUE
A17 Roofing	With ceiling	48	4	33	85	FALSE
	Without ceiling	65	98	96	259	TRUE

## Sheet: Working
A12 What is the highest qualification that you have obtained?	Higher than undergraduate	0	2	0	2	A12 What is the highest qualification that you have obtained?	Higher than undergraduate		100		0()	2(100)	0()
[truncated: 16 more rows]

[truncated: 9 more sheets: Sheet3, fina, Sheet4, Sheet6, ranking, Exposure to bats, Sheet8, Sheet7, Factors]
